# Supplementary material for: Salts of boronium (+3) ions with unprecedented hydrolytic stability. Design, synthesis, single-crystal X-ray structures, electrochemistry, and thermophysical properties
Source: RSC Adv. 2025 Jun 12;15(25):19947–53. doi: 10.1039/d5ra02301g (PMC12159592; doi:10.1039/d5ra02301g)
Supplement: RA-015-D5RA02301G-s002 [file RA-015-D5RA02301G-s002.cif]

# Supplementary Information (SI) for RSC Advances.
# This journal is © The Royal Society of Chemistry 2025

####################################################################### 
# 
# This file contains crystal structure data downloaded from the 
# Cambridge Structural Database (CSD) hosted by the Cambridge 
# Crystallographic Data Centre (CCDC).
# 
# Full information about CCDC data access policies and citation 
# guidelines are available at http://www.ccdc.cam.ac.uk/access/V1 
# 
# Audit and citation data items may have been added by the CCDC. 
# Please retain this information to preserve the provenance of 
# this file and to allow appropriate attribution of the data. 
# 
#######################################################################

data_GM1_56_0m
_database_code_depnum_ccdc_archive 'CCDC 2394932'
loop_
_audit_author_name
_audit_author_address
'Matthias Zeller'
;Purdue University
United States of America
;
_audit_update_record             
;
2024-10-30 deposited with the CCDC.	2025-05-28 downloaded from the CCDC.
;

_audit_creation_method           SHELXL-2019/3
_shelx_SHELXL_version_number     2019/3
_chemical_name_systematic        ?
_chemical_name_common            ?
_chemical_melting_point          ?
_chemical_formula_moiety         'C40 H56 B N8, 3(C2 F6 N O4 S2), 0.29(H2 O)'
_chemical_formula_sum            'C46 H56.58 B F18 N11 O12.29 S6'
_chemical_formula_weight         1505.38

loop_
_atom_type_symbol
_atom_type_description
_atom_type_scat_dispersion_real
_atom_type_scat_dispersion_imag
_atom_type_scat_source
C C 0.0033 0.0016 'International Tables Vol C Tables 4.2.6.8 and 6.1.1.4'
H H 0.0000 0.0000 'International Tables Vol C Tables 4.2.6.8 and 6.1.1.4'
B B 0.0013 0.0007 'International Tables Vol C Tables 4.2.6.8 and 6.1.1.4'
N N 0.0061 0.0033 'International Tables Vol C Tables 4.2.6.8 and 6.1.1.4'
S S 0.1246 0.1234 'International Tables Vol C Tables 4.2.6.8 and 6.1.1.4'
O O 0.0106 0.0060 'International Tables Vol C Tables 4.2.6.8 and 6.1.1.4'
F F 0.0171 0.0103 'International Tables Vol C Tables 4.2.6.8 and 6.1.1.4'

_space_group_crystal_system      monoclinic
_space_group_IT_number           14
_space_group_name_H-M_alt        'P 21/n'
_space_group_name_Hall           '-P 2yn'

_shelx_space_group_comment       
;
The symmetry employed for this shelxl refinement is uniquely defined
by the following loop, which should always be used as a source of
symmetry information in preference to the above space-group names.
They are only intended as comments.
;

loop_
_space_group_symop_operation_xyz
'x, y, z'
'-x+1/2, y+1/2, -z+1/2'
'-x, -y, -z'
'x-1/2, -y-1/2, z-1/2'

_cell_length_a                   17.2248(8)
_cell_length_b                   13.2729(6)
_cell_length_c                   27.7992(10)
_cell_angle_alpha                90
_cell_angle_beta                 90.267(2)
_cell_angle_gamma                90
_cell_volume                     6355.5(5)
_cell_formula_units_Z            4
_cell_measurement_temperature    150(2)
_cell_measurement_reflns_used    9440
_cell_measurement_theta_min      2.7909
_cell_measurement_theta_max      33.1609

_exptl_crystal_description       plate
_exptl_crystal_colour            colourless
_exptl_crystal_density_meas      ?
_exptl_crystal_density_method    ?
_exptl_crystal_density_diffrn    1.573
_exptl_crystal_F_000             3083.5
_exptl_transmission_factor_min   ?
_exptl_transmission_factor_max   ?
_exptl_crystal_size_max          0.410
_exptl_crystal_size_mid          0.250
_exptl_crystal_size_min          0.120
_exptl_absorpt_coefficient_mu    0.334
_shelx_estimated_absorpt_T_min   0.875
_shelx_estimated_absorpt_T_max   0.961
_exptl_absorpt_correction_type   multi-scan
_exptl_absorpt_correction_T_min  0.6822
_exptl_absorpt_correction_T_max  0.7465
_exptl_absorpt_process_details   
;
 SADABS 2016/2: Krause, L., Herbst-Irmer, R., Sheldrick G.M. & Stalke D.,
 J. Appl. Cryst. 48 (2015) 3-10
;
_exptl_absorpt_special_details   ?
_diffrn_ambient_temperature      150(2)
_diffrn_radiation_wavelength     0.71073
_diffrn_radiation_type           MoK\a
_diffrn_source                   'fine focus sealed tube X-ray source'
_diffrn_source_current           '30 mA'
_diffrn_source_voltage           '50 kV'
_diffrn_radiation_monochromator  'Triumph curved graphite crystal'
_diffrn_measurement_device       'three circle diffractometer'
_diffrn_measurement_device_type  'Bruker AXS D8 Quest'
_diffrn_detector_type            
'PhotonII charge-integrating pixel array (CPAD)'
_diffrn_measurement_method       'omega and phi scans'
_diffrn_detector_area_resol_mean 7.4074
_diffrn_reflns_number            117866
_diffrn_reflns_av_unetI/netI     0.0242
_diffrn_reflns_av_R_equivalents  0.0261
_diffrn_reflns_limit_h_min       -26
_diffrn_reflns_limit_h_max       24
_diffrn_reflns_limit_k_min       -20
_diffrn_reflns_limit_k_max       20
_diffrn_reflns_limit_l_min       -35
_diffrn_reflns_limit_l_max       42
_diffrn_reflns_theta_min         2.122
_diffrn_reflns_theta_max         33.175
_diffrn_reflns_theta_full        25.242
_diffrn_measured_fraction_theta_max 0.995
_diffrn_measured_fraction_theta_full 0.996
_diffrn_reflns_Laue_measured_fraction_max 0.995
_diffrn_reflns_Laue_measured_fraction_full 0.996
_diffrn_reflns_point_group_measured_fraction_max 0.995
_diffrn_reflns_point_group_measured_fraction_full 0.996
_reflns_number_total             24204
_reflns_number_gt                19244
_reflns_threshold_expression     'I > 2\s(I)'
_reflns_Friedel_coverage         0.000
_reflns_Friedel_fraction_max     .
_reflns_Friedel_fraction_full    .

_reflns_special_details          
;
 Reflections were merged by SHELXL according to the crystal
 class for the calculation of statistics and refinement.
 
 _reflns_Friedel_fraction is defined as the number of unique
 Friedel pairs measured divided by the number that would be
 possible theoretically, ignoring centric projections and
 systematic absences.
;

_computing_data_collection       'Apex4 v2022.10-0 (Bruker, 2022)'
_computing_cell_refinement       'SAINT V8.40B (Bruker, 2020)'
_computing_data_reduction        'SAINT V8.40B (Bruker, 2020)'
_computing_structure_solution    'SHELXT (Sheldrick, 2015b)'
_computing_structure_refinement  
;  
SHELXL-2019/2 (Sheldrick, 2015a, 2019), 
SHELXLE Rev1541 (H\"ubschle et al., 2011)
;
_computing_molecular_graphics    ?
_computing_publication_material  ?
_refine_special_details          
;
Two of three trflimide anions were refined as disordered. Anion 2 as 
three-fold, anion 3 as two-fold. The disordered moieties were 
restrained to have similar geometries as the other not disordered 
triflimide anion. A partially occupied water molecule is compatible 
with the second most prevalent moeity of anion 2 and the major moiety 
of anion 3 but has a lower occupancy than either and its occupancy was 
refined independently. The water H atom positions were refined and O-H 
and H...H distances were restrained to 0.84(2) and 1.36(2) Angstrom, 
respectively, and the H atom positions were further restrained based 
on hydrogen bonding considerations. Uij components of ADPs for 
disordered atoms closer to each other than 2.0 Angstrom were restrained 
to be similar. Subject to these conditions the occupancy ratio refined 
to 0.517(2) to 0.4263(19) to 0.0566(12) for anion 2, and to 0.9451(11) 
to 0.0549(11). The water occupancy refined to 0.290(5)

H atoms of one methylene unit are in close contact with a neighboring 
C-H unit and slightly deflected from the default calculated positions. 
It's H atom positions were refined and its C-H distances restrained to 
0.99(2) Angstrom. 
;
_refine_ls_structure_factor_coef Fsqd
_refine_ls_matrix_type           full
_refine_ls_weighting_scheme      calc
_refine_ls_weighting_details     
'w=1/[\s^2^(Fo^2^)+(0.0601P)^2^+3.9110P] where P=(Fo^2^+2Fc^2^)/3'
_atom_sites_solution_primary     dual
_atom_sites_solution_secondary   difmap
_atom_sites_solution_hydrogens   mixed
_refine_ls_hydrogen_treatment    mixed
_refine_ls_extinction_method     none
_refine_ls_extinction_coef       .
_refine_ls_number_reflns         24204
_refine_ls_number_parameters     1278
_refine_ls_number_restraints     2338
_refine_ls_R_factor_all          0.0637
_refine_ls_R_factor_gt           0.0503
_refine_ls_wR_factor_ref         0.1461
_refine_ls_wR_factor_gt          0.1353
_refine_ls_goodness_of_fit_ref   1.052
_refine_ls_restrained_S_all      1.125
_refine_ls_shift/su_max          0.001
_refine_ls_shift/su_mean         0.000

loop_
_atom_site_label
_atom_site_type_symbol
_atom_site_fract_x
_atom_site_fract_y
_atom_site_fract_z
_atom_site_U_iso_or_equiv
_atom_site_adp_type
_atom_site_occupancy
_atom_site_site_symmetry_order
_atom_site_calc_flag
_atom_site_refinement_flags_posn
_atom_site_refinement_flags_adp
_atom_site_refinement_flags_occupancy
_atom_site_disorder_assembly
_atom_site_disorder_group
B1 B 0.26622(8) 0.49664(10) 0.42876(5) 0.0235(2) Uani 1 1 d . . . . .
N1_1 N 0.35277(6) 0.46814(8) 0.41958(4) 0.02377(19) Uani 1 1 d . . . . .
N2_1 N 0.58128(7) 0.38476(10) 0.38940(6) 0.0354(3) Uani 1 1 d . . . . .
C1_1 C 0.37255(8) 0.37068(9) 0.40884(5) 0.0252(2) Uani 1 1 d . . . . .
H1_1 H 0.332485 0.321505 0.408392 0.030 Uiso 1 1 calc R U . . .
C2_1 C 0.44576(7) 0.34030(9) 0.39884(5) 0.0251(2) Uani 1 1 d . . . . .
H2_1 H 0.455796 0.271279 0.392297 0.030 Uiso 1 1 calc R U . . .
C3_1 C 0.50809(7) 0.41150(10) 0.39807(5) 0.0262(2) Uani 1 1 d . . . . .
C4_1 C 0.48606(8) 0.51291(10) 0.40745(6) 0.0299(3) Uani 1 1 d . . . . .
H4_1 H 0.524234 0.564518 0.406390 0.036 Uiso 1 1 calc R U . . .
C5_1 C 0.41138(8) 0.53725(9) 0.41788(5) 0.0272(2) Uani 1 1 d . . . . .
H5_1 H 0.399367 0.605777 0.424310 0.033 Uiso 1 1 calc R U . . .
C6_1 C 0.60524(9) 0.28114(11) 0.37831(7) 0.0359(3) Uani 1 1 d . . . . .
H6A_1 H 0.563604 0.233739 0.387708 0.043 Uiso 1 1 calc R U . . .
H6B_1 H 0.652495 0.264080 0.397007 0.043 Uiso 1 1 calc R U . . .
C7_1 C 0.62153(12) 0.27024(15) 0.32521(8) 0.0470(4) Uani 1 1 d . . . . .
H7A_1 H 0.572667 0.279295 0.306823 0.056 Uiso 1 1 calc R U . . .
H7B_1 H 0.641215 0.201516 0.318726 0.056 Uiso 1 1 calc R U . . .
C8_1 C 0.68090(13) 0.34718(18) 0.30845(8) 0.0542(5) Uani 1 1 d . . . . .
H8A_1 H 0.732239 0.330924 0.322598 0.065 Uiso 1 1 calc R U . . .
H8B_1 H 0.685544 0.343834 0.272999 0.065 Uiso 1 1 calc R U . . .
C9_1 C 0.65743(12) 0.45305(16) 0.32318(10) 0.0554(5) Uani 1 1 d . . . . .
H9A_1 H 0.699210 0.500926 0.314611 0.067 Uiso 1 1 calc R U . . .
H9B_1 H 0.609822 0.472982 0.305507 0.067 Uiso 1 1 calc R U . . .
C10_1 C 0.64263(9) 0.45809(13) 0.37693(9) 0.0475(5) Uani 1 1 d . . . . .
H10A_1 H 0.690903 0.442057 0.394817 0.057 Uiso 1 1 calc R U . . .
H10B_1 H 0.626021 0.526920 0.385963 0.057 Uiso 1 1 calc R U . . .
F1_1 F 0.49728(11) 0.59712(10) 0.00952(7) 0.0787(5) Uani 1 1 d D . . . .
F2_1 F 0.43910(8) 0.67095(11) -0.04925(6) 0.0630(4) Uani 1 1 d D . . . .
F3_1 F 0.56095(9) 0.63746(14) -0.05379(7) 0.0848(6) Uani 1 1 d D . . . .
C11_1 C 0.50515(11) 0.66628(15) -0.02466(8) 0.0492(4) Uani 1 1 d D . . . .
S1_1 S 0.52563(2) 0.78856(3) 0.00263(2) 0.03105(7) Uani 1 1 d D . . . .
O1_1 O 0.46320(7) 0.80548(11) 0.03520(5) 0.0435(3) Uani 1 1 d D . . . .
O2_1 O 0.53315(8) 0.85465(11) -0.03768(5) 0.0488(3) Uani 1 1 d D . . . .
N3_1 N 0.60772(7) 0.76793(12) 0.02565(5) 0.0355(3) Uani 1 1 d D . . . .
S2_1 S 0.63168(2) 0.77648(3) 0.07997(2) 0.03656(9) Uani 1 1 d D . . . .
O3_1 O 0.58341(8) 0.83854(11) 0.10922(5) 0.0440(3) Uani 1 1 d D . . . .
O4_1 O 0.71350(8) 0.79280(16) 0.08212(6) 0.0604(4) Uani 1 1 d D . . . .
C12_1 C 0.61847(18) 0.64993(19) 0.10446(9) 0.0646(6) Uani 1 1 d D . . . .
F4_1 F 0.65382(15) 0.58189(13) 0.07763(7) 0.1004(7) Uani 1 1 d D . . . .
F5_1 F 0.54340(12) 0.62731(13) 0.10708(7) 0.0869(5) Uani 1 1 d D . . . .
F6_1 F 0.64833(14) 0.64589(15) 0.14865(6) 0.0948(6) Uani 1 1 d D . . . .
N1_2 N 0.21759(6) 0.44984(8) 0.38681(4) 0.02423(19) Uani 1 1 d . U . . .
N2_2 N 0.08638(9) 0.34116(11) 0.27073(5) 0.0361(3) Uani 1 1 d . U . . .
C1_2 C 0.24623(8) 0.44714(10) 0.34081(5) 0.0277(2) Uani 1 1 d . U . . .
H1_2 H 0.297087 0.472358 0.335477 0.033 Uiso 1 1 calc R U . . .
C2_2 C 0.20603(9) 0.41052(11) 0.30259(5) 0.0292(2) Uani 1 1 d . U . . .
H2_2 H 0.229938 0.408520 0.271876 0.035 Uiso 1 1 calc R U . . .
C3_2 C 0.12842(8) 0.37496(10) 0.30778(5) 0.0284(2) Uani 1 1 d . U . . .
C4_2 C 0.09940(8) 0.37823(12) 0.35576(5) 0.0306(3) Uani 1 1 d . U . . .
H4_2 H 0.048205 0.355330 0.362101 0.037 Uiso 1 1 calc R U . . .
C5_2 C 0.14401(8) 0.41368(11) 0.39253(5) 0.0278(2) Uani 1 1 d . U . . .
H5_2 H 0.122747 0.413260 0.424003 0.033 Uiso 1 1 calc R U . . .
C6_2 C 0.11766(12) 0.32100(15) 0.22252(6) 0.0434(4) Uani 1 1 d . U . . .
H6A_2 H 0.174347 0.333269 0.222427 0.052 Uiso 1 1 calc R U . . .
H6B_2 H 0.093259 0.366980 0.198830 0.052 Uiso 1 1 calc R U . . .
C7_2 C 0.10118(14) 0.21185(16) 0.20852(7) 0.0506(4) Uani 1 1 d . U . . .
H7A_2 H 0.120053 0.199689 0.175444 0.061 Uiso 1 1 calc R U . . .
H7B_2 H 0.129923 0.166341 0.230490 0.061 Uiso 1 1 calc R U . . .
C8_2 C 0.01529(14) 0.18769(15) 0.21085(7) 0.0507(4) Uani 1 1 d . U . . .
H8A_2 H 0.007199 0.114991 0.204625 0.061 Uiso 1 1 calc R U . . .
H8B_2 H -0.012842 0.226141 0.185723 0.061 Uiso 1 1 calc R U . . .
C9_2 C -0.01672(13) 0.21463(17) 0.26005(7) 0.0508(4) Uani 1 1 d . U . . .
H9A_2 H -0.073773 0.205631 0.259890 0.061 Uiso 1 1 calc R U . . .
H9B_2 H 0.005493 0.168532 0.284499 0.061 Uiso 1 1 calc R U . . .
C10_2 C 0.00256(10) 0.32230(16) 0.27340(6) 0.0438(4) Uani 1 1 d . U . . .
H10A_2 H -0.024999 0.368725 0.251284 0.053 Uiso 1 1 calc R U . . .
H10B_2 H -0.015657 0.336046 0.306475 0.053 Uiso 1 1 calc R U . . .
F1_2 F 0.4575(4) 0.5018(7) 0.1773(4) 0.0589(13) Uani 0.517(2) 1 d D U P A 1
F2_2 F 0.5482(4) 0.4231(5) 0.2159(3) 0.0636(13) Uani 0.517(2) 1 d D U P A 1
F3_2 F 0.4740(6) 0.3563(5) 0.1568(3) 0.0612(14) Uani 0.517(2) 1 d D U P A 1
C11_2 C 0.4804(5) 0.4131(7) 0.1951(3) 0.0423(10) Uani 0.517(2) 1 d D U P A 1
S1_2 S 0.4106(4) 0.3770(5) 0.2418(3) 0.0355(8) Uani 0.517(2) 1 d D U P A 1
O1_2 O 0.4322(3) 0.4401(6) 0.2811(3) 0.0546(13) Uani 0.517(2) 1 d D U P A 1
O2_2 O 0.3382(5) 0.3916(5) 0.2189(3) 0.0447(13) Uani 0.517(2) 1 d D U P A 1
N3_2 N 0.4398(5) 0.2668(5) 0.2523(2) 0.0458(12) Uani 0.517(2) 1 d D U P A 1
S2_2 S 0.39255(16) 0.1691(3) 0.23998(10) 0.0446(5) Uani 0.517(2) 1 d D U P A 1
O3_2 O 0.4457(2) 0.0903(3) 0.22857(18) 0.0790(11) Uani 0.517(2) 1 d D U P A 1
O4_2 O 0.3234(3) 0.1808(3) 0.21139(14) 0.0739(11) Uani 0.517(2) 1 d D U P A 1
C12_2 C 0.3537(3) 0.1337(3) 0.29796(12) 0.0457(7) Uani 0.517(2) 1 d D U P A 1
F4_2 F 0.3034(3) 0.2046(4) 0.31154(19) 0.0723(12) Uani 0.517(2) 1 d D U P A 1
F5_2 F 0.3159(4) 0.0469(5) 0.2927(3) 0.0582(14) Uani 0.517(2) 1 d D U P A 1
F6_2 F 0.4063(3) 0.1174(3) 0.33074(11) 0.0835(10) Uani 0.517(2) 1 d D U P A 1
F1B_2 F 0.4756(5) 0.4982(9) 0.1801(5) 0.0612(15) Uani 0.4263(19) 1 d D U P B 2
F2B_2 F 0.5551(5) 0.3947(6) 0.2112(4) 0.0545(13) Uani 0.4263(19) 1 d D U P B 2
F3B_2 F 0.4797(6) 0.3355(5) 0.1625(3) 0.0473(11) Uani 0.4263(19) 1 d D U P B 2
C11B_2 C 0.4807(7) 0.4054(9) 0.1973(4) 0.0451(13) Uani 0.4263(19) 1 d D U P B 2
S1B_2 S 0.4054(5) 0.3778(6) 0.2411(3) 0.0352(9) Uani 0.4263(19) 1 d D U P B 2
O1B_2 O 0.4101(4) 0.4535(5) 0.2775(3) 0.0435(11) Uani 0.4263(19) 1 d D U P B 2
O2B_2 O 0.3341(6) 0.3685(5) 0.2142(4) 0.0354(10) Uani 0.4263(19) 1 d D U P B 2
N3B_2 N 0.4354(5) 0.2751(5) 0.2640(2) 0.0330(10) Uani 0.4263(19) 1 d D U P B 2
S2B_2 S 0.40779(17) 0.1668(3) 0.24722(12) 0.0317(4) Uani 0.4263(19) 1 d D U P B
2
O3B_2 O 0.3866(3) 0.1539(3) 0.19914(11) 0.0572(9) Uani 0.4263(19) 1 d D U P B 2
O4B_2 O 0.4584(2) 0.0945(3) 0.26881(18) 0.0602(9) Uani 0.4263(19) 1 d D U P B 2
C12B_2 C 0.3169(3) 0.1523(4) 0.2806(2) 0.0551(9) Uani 0.4263(19) 1 d D U P B 2
F4B_2 F 0.3234(4) 0.1937(5) 0.32493(16) 0.0590(12) Uani 0.4263(19) 1 d D U P B
2
F5B_2 F 0.2968(5) 0.0581(6) 0.2859(4) 0.0506(13) Uani 0.4263(19) 1 d D U P B 2
F6B_2 F 0.2588(2) 0.1926(4) 0.2547(2) 0.0926(12) Uani 0.4263(19) 1 d D U P B 2
O5B_2 O 0.4453(3) 0.0891(3) 0.37969(17) 0.0447(13) Uani 0.290(5) 1 d D U P C 2
H5A_2 H 0.477(4) 0.041(5) 0.390(3) 0.067 Uiso 0.290(5) 1 d D U P C 2
H5B_2 H 0.461(5) 0.103(7) 0.3521(16) 0.067 Uiso 0.290(5) 1 d D U P C 2
F1C_2 F 0.4571(19) 0.4678(18) 0.1652(9) 0.055(2) Uani 0.0566(12) 1 d D U P D 3
F2C_2 F 0.5549(14) 0.408(3) 0.2003(12) 0.053(2) Uani 0.0566(12) 1 d D U P D 3
F3C_2 F 0.472(2) 0.3080(17) 0.1690(10) 0.052(3) Uani 0.0566(12) 1 d D U P D 3
C11C_2 C 0.4797(14) 0.3925(18) 0.1942(7) 0.0499(16) Uani 0.0566(12) 1 d D U P D
3
S1C_2 S 0.4186(10) 0.3933(11) 0.2472(5) 0.0419(15) Uani 0.0566(12) 1 d D U P D
3
O1C_2 O 0.4596(16) 0.447(2) 0.2832(9) 0.043(3) Uani 0.0566(12) 1 d D U P D 3
O2C_2 O 0.3489(12) 0.4382(19) 0.2279(8) 0.042(2) Uani 0.0566(12) 1 d D U P D 3
N3C_2 N 0.4077(12) 0.2815(13) 0.2639(10) 0.043(2) Uani 0.0566(12) 1 d D U P D 3
S2C_2 S 0.3382(6) 0.2017(7) 0.2643(4) 0.0589(14) Uani 0.0566(12) 1 d D U P D 3
O3C_2 O 0.2694(12) 0.213(2) 0.2881(11) 0.053(2) Uani 0.0566(12) 1 d D U P D 3
O4C_2 O 0.344(2) 0.159(2) 0.2148(7) 0.059(2) Uani 0.0566(12) 1 d D U P D 3
C12C_2 C 0.3841(12) 0.1080(12) 0.3012(7) 0.0566(16) Uani 0.0566(12) 1 d D U P D
3
F4C_2 F 0.3564(17) 0.0180(13) 0.2960(9) 0.062(2) Uani 0.0566(12) 1 d D U P D 3
F5C_2 F 0.4555(11) 0.1156(16) 0.3136(9) 0.057(2) Uani 0.0566(12) 1 d D U P D 3
F6C_2 F 0.3587(15) 0.1523(15) 0.3401(6) 0.047(2) Uani 0.0566(12) 1 d D U P D 3
N1_3 N 0.25697(6) 0.61324(8) 0.43000(4) 0.02420(19) Uani 1 1 d . U . . .
N2_3 N 0.25078(9) 0.92786(10) 0.43243(5) 0.0376(3) Uani 1 1 d . U . . .
C1_3 C 0.23105(8) 0.66750(10) 0.39161(5) 0.0270(2) Uani 1 1 d . U . . .
H1_3 H 0.213850 0.632058 0.363849 0.032 Uiso 1 1 calc R U . . .
C2_3 C 0.22853(9) 0.77016(10) 0.39100(5) 0.0300(3) Uani 1 1 d . U . . .
H2_3 H 0.210552 0.804045 0.362979 0.036 Uiso 1 1 calc R U . . .
C3_3 C 0.25251(8) 0.82729(10) 0.43184(5) 0.0277(2) Uani 1 1 d . U . . .
C4_3 C 0.27776(8) 0.76933(10) 0.47211(5) 0.0273(2) Uani 1 1 d . U . . .
H4_3 H 0.293506 0.802409 0.500843 0.033 Uiso 1 1 calc R U . . .
C5_3 C 0.27951(8) 0.66710(10) 0.46973(5) 0.0270(2) Uani 1 1 d . U . . .
H5_3 H 0.297337 0.630963 0.497133 0.032 Uiso 1 1 calc R U . . .
C6_3 C 0.24183(14) 0.98882(13) 0.38848(7) 0.0486(4) Uani 1 1 d D U . . .
H6A_3 H 0.2264(15) 0.9465(18) 0.3608(8) 0.058 Uiso 1 1 d D U . . .
H6B_3 H 0.2933(11) 1.0216(19) 0.3845(9) 0.058 Uiso 1 1 d D U . . .
C7_3 C 0.17990(13) 1.07001(14) 0.39494(8) 0.0491(4) Uani 1 1 d . U . . .
H7A_3 H 0.176980 1.112200 0.365623 0.059 Uiso 1 1 calc R U . . .
H7B_3 H 0.128642 1.037845 0.399656 0.059 Uiso 1 1 calc R U . . .
C8_3 C 0.19904(14) 1.13543(14) 0.43784(9) 0.0524(5) Uani 1 1 d . U . . .
H8A_3 H 0.156857 1.184868 0.443003 0.063 Uiso 1 1 calc R U . . .
H8B_3 H 0.247670 1.173035 0.431808 0.063 Uiso 1 1 calc R U . . .
C9_3 C 0.20860(14) 1.06986(15) 0.48239(8) 0.0512(5) Uani 1 1 d . U . . .
H9A_3 H 0.223638 1.112637 0.510082 0.061 Uiso 1 1 calc R U . . .
H9B_3 H 0.158392 1.037400 0.490011 0.061 Uiso 1 1 calc R U . . .
C10_3 C 0.27004(12) 0.98907(13) 0.47485(8) 0.0465(4) Uani 1 1 d . U . . .
H10A_3 H 0.321362 1.021223 0.470358 0.056 Uiso 1 1 calc R U . . .
H10B_3 H 0.273058 0.945340 0.503649 0.056 Uiso 1 1 calc R U . . .
F1_3 F 0.71497(11) -0.01857(16) 0.32384(7) 0.0756(6) Uani 0.9451(11) 1 d D U P
E 2
F2_3 F 0.63677(11) -0.14537(14) 0.31955(7) 0.0583(5) Uani 0.9451(11) 1 d D U P
E 2
F3_3 F 0.59287(14) 0.00604(14) 0.31261(6) 0.0671(5) Uani 0.9451(11) 1 d D U P E
2
C11_3 C 0.64463(15) -0.05094(19) 0.33541(8) 0.0500(5) Uani 0.9451(11) 1 d D U P
E 2
S1_3 S 0.63134(3) -0.04535(3) 0.40080(2) 0.03619(10) Uani 0.9451(11) 1 d D U P
E 2
O1_3 O 0.69008(8) -0.11049(10) 0.41938(5) 0.0434(3) Uani 0.9451(11) 1 d D U P E
2
O2_3 O 0.63598(11) 0.05927(12) 0.41192(7) 0.0521(4) Uani 0.9451(11) 1 d D U P E
2
N3_3 N 0.54476(9) -0.08285(11) 0.40628(6) 0.0399(3) Uani 0.9451(11) 1 d D U P E
2
S2_3 S 0.51973(3) -0.19172(3) 0.42171(2) 0.03256(9) Uani 0.9451(11) 1 d D U P E
2
O3_3 O 0.57657(9) -0.26867(10) 0.41638(8) 0.0568(4) Uani 0.9451(11) 1 d D U P E
2
O4_3 O 0.44309(9) -0.21221(13) 0.40442(5) 0.0464(3) Uani 0.9451(11) 1 d D U P E
2
C12_3 C 0.50542(15) -0.1786(2) 0.48646(7) 0.0574(6) Uani 0.9451(11) 1 d D U P E
2
F4_3 F 0.57359(11) -0.16194(17) 0.50830(6) 0.0841(6) Uani 0.9451(11) 1 d D U P
E 2
F5_3 F 0.47712(12) -0.26499(17) 0.50345(6) 0.0865(7) Uani 0.9451(11) 1 d D U P
E 2
F6_3 F 0.45585(14) -0.10643(19) 0.49670(7) 0.0886(7) Uani 0.9451(11) 1 d D U P
E 2
F1B_3 F 0.585(2) -0.017(3) 0.3036(9) 0.061(3) Uani 0.0549(11) 1 d D U P E 3
F2B_3 F 0.653(2) -0.142(2) 0.3264(13) 0.061(3) Uani 0.0549(11) 1 d D U P E 3
F3B_3 F 0.6958(16) 0.013(2) 0.3298(11) 0.062(3) Uani 0.0549(11) 1 d D U P E 3
C11B_3 C 0.6364(15) -0.048(2) 0.3375(7) 0.058(2) Uani 0.0549(11) 1 d D U P E 3
S1B_3 S 0.5811(7) -0.0296(7) 0.3926(3) 0.0559(17) Uani 0.0549(11) 1 d D U P E 3
O1B_3 O 0.6079(17) 0.0670(14) 0.4090(11) 0.045(3) Uani 0.0549(11) 1 d D U P E 3
O2B_3 O 0.5046(10) -0.027(2) 0.3719(9) 0.058(4) Uani 0.0549(11) 1 d D U P E 3
N3B_3 N 0.5966(11) -0.1137(13) 0.4291(7) 0.044(2) Uani 0.0549(11) 1 d D U P E 3
S2B_3 S 0.5413(6) -0.2034(6) 0.4428(4) 0.0458(14) Uani 0.0549(11) 1 d D U P E 3
O3B_3 O 0.5863(12) -0.2852(12) 0.4561(9) 0.047(3) Uani 0.0549(11) 1 d D U P E 3
O4B_3 O 0.4768(12) -0.2192(19) 0.4092(8) 0.043(3) Uani 0.0549(11) 1 d D U P E 3
C12B_3 C 0.4956(12) -0.1542(18) 0.4961(6) 0.070(2) Uani 0.0549(11) 1 d D U P E
3
F4B_3 F 0.5467(15) -0.128(2) 0.5296(8) 0.072(3) Uani 0.0549(11) 1 d D U P E 3
F5B_3 F 0.4543(18) -0.226(2) 0.5159(9) 0.073(3) Uani 0.0549(11) 1 d D U P E 3
F6B_3 F 0.4494(18) -0.083(2) 0.4801(9) 0.062(3) Uani 0.0549(11) 1 d D U P E 3
N1_4 N 0.23777(6) 0.45611(8) 0.47848(4) 0.02435(19) Uani 1 1 d . . . . .
N2_4 N 0.14022(9) 0.34642(10) 0.60569(5) 0.0363(3) Uani 1 1 d . . . . .
C1_4 C 0.27237(8) 0.38110(10) 0.50426(5) 0.0267(2) Uani 1 1 d . . . . .
H1_4 H 0.319661 0.353779 0.492592 0.032 Uiso 1 1 calc R U . . .
C2_4 C 0.24279(9) 0.34312(10) 0.54589(5) 0.0292(2) Uani 1 1 d . . . . .
H2_4 H 0.269284 0.290232 0.562109 0.035 Uiso 1 1 calc R U . . .
C3_4 C 0.17239(8) 0.38212(10) 0.56531(5) 0.0282(2) Uani 1 1 d . . . . .
C4_4 C 0.13818(8) 0.46249(11) 0.53876(5) 0.0283(2) Uani 1 1 d . . . . .
H4_4 H 0.092171 0.493544 0.550263 0.034 Uiso 1 1 calc R U . . .
C5_4 C 0.17062(8) 0.49528(10) 0.49713(5) 0.0267(2) Uani 1 1 d . . . . .
H5_4 H 0.145485 0.548092 0.480044 0.032 Uiso 1 1 calc R U . . .
C6_4 C 0.17200(12) 0.26052(13) 0.63264(6) 0.0434(4) Uani 1 1 d . . . . .
H6A_4 H 0.211076 0.225243 0.612798 0.052 Uiso 1 1 calc R U . . .
H6B_4 H 0.129844 0.212314 0.640033 0.052 Uiso 1 1 calc R U . . .
C7_4 C 0.20942(15) 0.29645(17) 0.67909(7) 0.0524(5) Uani 1 1 d . . . . .
H7A_4 H 0.255402 0.338239 0.671584 0.063 Uiso 1 1 calc R U . . .
H7B_4 H 0.227088 0.237586 0.698074 0.063 Uiso 1 1 calc R U . . .
C8_4 C 0.15213(17) 0.35802(19) 0.70865(7) 0.0608(6) Uani 1 1 d . . . . .
H8A_4 H 0.179675 0.388766 0.736324 0.073 Uiso 1 1 calc R U . . .
H8B_4 H 0.111394 0.312870 0.721439 0.073 Uiso 1 1 calc R U . . .
C9_4 C 0.11414(14) 0.44105(16) 0.67852(7) 0.0501(4) Uani 1 1 d . . . . .
H9A_4 H 0.072951 0.474094 0.697587 0.060 Uiso 1 1 calc R U . . .
H9B_4 H 0.153477 0.492620 0.670383 0.060 Uiso 1 1 calc R U . . .
C10_4 C 0.07915(11) 0.39881(14) 0.63249(6) 0.0413(4) Uani 1 1 d . . . . .
H10A_4 H 0.036698 0.351329 0.640273 0.050 Uiso 1 1 calc R U . . .
H10B_4 H 0.057330 0.454149 0.612741 0.050 Uiso 1 1 calc R U . . .

loop_
_atom_site_aniso_label
_atom_site_aniso_U_11
_atom_site_aniso_U_22
_atom_site_aniso_U_33
_atom_site_aniso_U_23
_atom_site_aniso_U_13
_atom_site_aniso_U_12
B1 0.0243(6) 0.0211(5) 0.0250(6) 0.0000(4) 0.0054(4) 0.0001(4)
N1_1 0.0241(4) 0.0192(4) 0.0281(5) -0.0002(4) 0.0057(4) -0.0010(3)
N2_1 0.0235(5) 0.0272(5) 0.0555(8) -0.0100(5) 0.0016(5) 0.0008(4)
C1_1 0.0263(5) 0.0193(5) 0.0300(6) -0.0006(4) 0.0061(4) -0.0022(4)
C2_1 0.0266(5) 0.0195(5) 0.0293(6) -0.0015(4) 0.0035(4) -0.0001(4)
C3_1 0.0243(5) 0.0224(5) 0.0318(6) -0.0029(4) 0.0011(4) 0.0002(4)
C4_1 0.0255(6) 0.0212(5) 0.0431(7) -0.0043(5) 0.0045(5) -0.0026(4)
C5_1 0.0274(6) 0.0190(5) 0.0354(6) -0.0015(4) 0.0055(5) -0.0019(4)
C6_1 0.0273(6) 0.0273(6) 0.0533(9) -0.0069(6) -0.0010(6) 0.0058(5)
C7_1 0.0461(9) 0.0419(9) 0.0529(10) -0.0153(8) -0.0031(8) 0.0027(7)
C8_1 0.0523(11) 0.0570(12) 0.0535(11) -0.0075(9) 0.0108(9) 0.0018(9)
C9_1 0.0424(9) 0.0441(10) 0.0800(15) 0.0047(10) 0.0119(9) -0.0055(8)
C10_1 0.0246(6) 0.0352(8) 0.0827(14) -0.0196(8) 0.0060(7) -0.0049(6)
F1_1 0.0972(12) 0.0330(6) 0.1057(13) 0.0064(7) -0.0266(10) -0.0089(7)
F2_1 0.0503(7) 0.0563(7) 0.0823(9) -0.0151(7) -0.0221(6) -0.0075(6)
F3_1 0.0636(9) 0.0990(12) 0.0918(12) -0.0571(10) 0.0003(8) 0.0205(8)
C11_1 0.0416(9) 0.0417(9) 0.0641(12) -0.0135(8) -0.0067(8) 0.0042(7)
S1_1 0.02329(14) 0.03160(16) 0.03828(17) 0.00005(13) 0.00138(12) -0.00068(11)
O1_1 0.0276(5) 0.0514(7) 0.0517(7) -0.0069(6) 0.0054(5) 0.0081(5)
O2_1 0.0425(6) 0.0545(8) 0.0492(7) 0.0161(6) -0.0099(5) -0.0131(6)
N3_1 0.0215(5) 0.0505(8) 0.0345(6) 0.0006(5) 0.0035(4) 0.0015(5)
S2_1 0.02715(16) 0.0491(2) 0.03341(17) 0.00438(15) 0.00258(13) 0.00127(14)
O3_1 0.0427(6) 0.0496(7) 0.0397(6) -0.0055(5) 0.0036(5) 0.0003(5)
O4_1 0.0270(6) 0.1081(14) 0.0460(7) 0.0050(8) -0.0060(5) -0.0018(7)
C12_1 0.0913(18) 0.0550(12) 0.0478(11) 0.0127(9) 0.0086(11) 0.0167(12)
F4_1 0.164(2) 0.0607(10) 0.0769(11) 0.0052(8) 0.0132(12) 0.0485(11)
F5_1 0.1142(14) 0.0680(10) 0.0786(11) 0.0219(8) 0.0207(10) -0.0316(10)
F6_1 0.1453(18) 0.0883(12) 0.0508(8) 0.0256(8) -0.0044(10) 0.0324(12)
N1_2 0.0261(5) 0.0232(5) 0.0234(4) -0.0005(4) 0.0061(4) -0.0012(4)
N2_2 0.0418(7) 0.0407(7) 0.0257(5) -0.0054(5) 0.0010(5) -0.0034(5)
C1_2 0.0312(6) 0.0274(6) 0.0245(5) -0.0007(4) 0.0086(4) -0.0019(5)
C2_2 0.0351(6) 0.0280(6) 0.0247(5) -0.0010(4) 0.0078(5) -0.0006(5)
C3_2 0.0347(6) 0.0257(6) 0.0248(5) -0.0018(4) 0.0026(5) 0.0003(5)
C4_2 0.0284(6) 0.0369(7) 0.0266(6) -0.0030(5) 0.0044(5) -0.0037(5)
C5_2 0.0269(5) 0.0314(6) 0.0252(5) -0.0023(5) 0.0063(4) -0.0032(5)
C6_2 0.0576(10) 0.0486(9) 0.0242(6) -0.0060(6) 0.0056(6) -0.0108(8)
C7_2 0.0645(12) 0.0479(10) 0.0394(9) -0.0138(7) 0.0020(8) -0.0021(9)
C8_2 0.0668(12) 0.0392(9) 0.0461(9) -0.0073(7) -0.0048(9) -0.0084(8)
C9_2 0.0557(11) 0.0559(11) 0.0407(9) 0.0052(8) -0.0024(8) -0.0166(9)
C10_2 0.0386(8) 0.0590(11) 0.0337(7) -0.0092(7) -0.0040(6) -0.0019(7)
F1_2 0.066(3) 0.0503(19) 0.061(2) 0.0242(15) 0.008(2) -0.003(2)
F2_2 0.046(2) 0.069(3) 0.076(3) 0.005(2) 0.0072(17) -0.017(2)
F3_2 0.073(2) 0.067(3) 0.044(2) -0.005(2) 0.0195(16) -0.001(2)
C11_2 0.0455(18) 0.041(2) 0.0407(18) 0.0041(17) 0.0132(16) -0.0043(17)
S1_2 0.0410(12) 0.0364(13) 0.0291(12) -0.0021(10) 0.0034(9) -0.0017(9)
O1_2 0.056(3) 0.064(3) 0.0431(18) -0.0148(17) 0.004(2) -0.006(2)
O2_2 0.0405(18) 0.048(3) 0.046(2) -0.005(2) 0.0090(15) 0.007(2)
N3_2 0.0462(19) 0.0389(18) 0.052(3) 0.0038(18) -0.001(2) -0.0093(15)
S2_2 0.0571(13) 0.0432(8) 0.0336(9) -0.0026(6) 0.0078(8) -0.0181(8)
O3_2 0.080(2) 0.0516(17) 0.106(3) -0.0211(18) 0.051(2) -0.0051(15)
O4_2 0.091(2) 0.072(2) 0.0586(17) 0.0229(15) -0.0382(17) -0.0374(18)
C12_2 0.075(2) 0.0302(13) 0.0313(13) -0.0001(11) 0.0038(14) -0.0105(14)
F4_2 0.086(3) 0.0533(16) 0.078(3) -0.010(2) 0.041(2) 0.0025(19)
F5_2 0.090(4) 0.0349(17) 0.050(2) 0.0033(15) 0.018(3) -0.016(2)
F6_2 0.130(3) 0.0707(17) 0.0493(14) 0.0175(13) -0.0286(16) -0.0238(18)
F1B_2 0.064(3) 0.054(2) 0.066(3) 0.020(2) 0.014(3) -0.001(2)
F2B_2 0.0402(18) 0.061(3) 0.063(3) 0.002(2) 0.0061(16) -0.005(2)
F3B_2 0.063(2) 0.039(2) 0.040(2) 0.0049(16) 0.0268(17) 0.0059(18)
C11B_2 0.048(2) 0.042(2) 0.045(2) 0.003(2) 0.009(2) 0.000(2)
S1B_2 0.0439(16) 0.0313(14) 0.0306(15) -0.0009(11) 0.0089(12) -0.0059(11)
O1B_2 0.051(3) 0.0400(19) 0.0398(19) -0.0117(15) 0.008(2) -0.0045(19)
O2B_2 0.0373(17) 0.033(2) 0.035(2) -0.0048(19) 0.0049(14) 0.0032(18)
N3B_2 0.0342(17) 0.0354(18) 0.0294(19) 0.0038(14) -0.0010(17) -0.0068(15)
S2B_2 0.0367(8) 0.0283(6) 0.0301(9) 0.0030(5) 0.0000(5) 0.0013(6)
O3B_2 0.097(3) 0.0453(16) 0.0297(13) -0.0011(12) -0.0079(16) -0.0168(18)
O4B_2 0.0564(18) 0.0455(17) 0.079(2) 0.0108(17) -0.0093(17) 0.0109(14)
C12B_2 0.067(2) 0.0413(18) 0.057(2) 0.0019(17) 0.0084(19) -0.0110(18)
F4B_2 0.083(3) 0.056(2) 0.0382(17) -0.0171(16) 0.0104(16) -0.011(2)
F5B_2 0.064(3) 0.034(2) 0.055(3) 0.0016(17) 0.0067(19) -0.0167(18)
F6B_2 0.061(2) 0.100(3) 0.117(3) 0.038(2) -0.004(2) -0.0094(19)
O5B_2 0.052(3) 0.035(2) 0.047(2) 0.0015(17) -0.0061(19) 0.0089(18)
F1C_2 0.062(4) 0.052(4) 0.051(4) 0.009(4) 0.014(4) -0.003(4)
F2C_2 0.054(4) 0.052(4) 0.054(4) 0.004(4) 0.015(4) -0.004(4)
F3C_2 0.061(4) 0.050(5) 0.046(4) 0.001(4) 0.017(4) 0.000(5)
C11C_2 0.053(3) 0.048(3) 0.048(3) 0.005(3) 0.011(3) -0.003(3)
S1C_2 0.048(3) 0.041(3) 0.037(3) 0.004(2) 0.008(2) -0.001(3)
O1C_2 0.048(5) 0.044(4) 0.037(4) -0.008(4) 0.004(4) -0.008(4)
O2C_2 0.044(4) 0.043(4) 0.040(4) -0.005(4) 0.006(4) 0.003(4)
N3C_2 0.048(4) 0.040(4) 0.041(4) 0.002(3) 0.004(4) -0.006(4)
S2C_2 0.066(3) 0.054(3) 0.057(3) 0.003(2) 0.004(2) -0.008(2)
O3C_2 0.062(4) 0.046(4) 0.050(4) 0.003(4) 0.009(4) -0.008(4)
O4C_2 0.068(4) 0.053(4) 0.057(4) 0.010(4) -0.011(4) -0.011(4)
C12C_2 0.075(3) 0.045(3) 0.050(3) 0.000(3) 0.003(3) -0.009(3)
F4C_2 0.086(4) 0.047(4) 0.054(4) 0.005(4) -0.001(4) -0.011(4)
F5C_2 0.074(4) 0.046(4) 0.051(4) 0.009(4) -0.009(4) -0.001(4)
F6C_2 0.069(4) 0.037(4) 0.036(4) 0.001(4) -0.002(4) -0.010(4)
N1_3 0.0264(5) 0.0216(4) 0.0245(5) -0.0002(4) 0.0035(4) 0.0018(4)
N2_3 0.0526(8) 0.0219(5) 0.0384(6) -0.0017(5) -0.0010(6) -0.0012(5)
C1_3 0.0322(6) 0.0235(5) 0.0253(5) -0.0009(4) 0.0024(4) 0.0020(4)
C2_3 0.0370(7) 0.0240(6) 0.0289(6) 0.0009(5) 0.0007(5) 0.0026(5)
C3_3 0.0286(6) 0.0228(5) 0.0316(6) -0.0017(4) 0.0047(5) -0.0003(4)
C4_3 0.0271(5) 0.0256(6) 0.0290(6) -0.0037(4) 0.0022(4) 0.0008(4)
C5_3 0.0278(6) 0.0265(6) 0.0266(5) -0.0016(4) 0.0017(4) 0.0016(4)
C6_3 0.0741(13) 0.0251(7) 0.0466(9) 0.0048(6) 0.0043(9) 0.0001(7)
C7_3 0.0573(11) 0.0353(8) 0.0548(10) 0.0111(7) -0.0065(9) -0.0012(7)
C8_3 0.0595(11) 0.0300(8) 0.0677(13) -0.0006(8) -0.0021(10) 0.0089(7)
C9_3 0.0643(12) 0.0354(8) 0.0540(11) -0.0104(7) -0.0071(9) 0.0107(8)
C10_3 0.0544(10) 0.0275(7) 0.0573(10) -0.0104(7) -0.0174(8) 0.0018(7)
F1_3 0.0718(11) 0.0959(15) 0.0591(9) 0.0004(10) 0.0203(8) -0.0358(10)
F2_3 0.0679(11) 0.0605(8) 0.0464(8) -0.0157(6) 0.0000(7) -0.0087(7)
F3_3 0.0966(12) 0.0600(11) 0.0446(8) 0.0156(7) -0.0119(8) -0.0096(9)
C11_3 0.0586(11) 0.0514(11) 0.0400(9) 0.0022(8) 0.0043(8) -0.0178(9)
S1_3 0.0479(2) 0.02570(17) 0.03496(19) 0.00262(13) 0.00084(16) -0.00863(15)
O1_3 0.0436(7) 0.0386(6) 0.0478(7) 0.0032(5) -0.0065(5) -0.0072(5)
O2_3 0.0738(12) 0.0270(6) 0.0554(9) 0.0003(6) 0.0009(9) -0.0101(7)
N3_3 0.0427(7) 0.0306(6) 0.0465(8) 0.0113(6) 0.0032(6) -0.0011(6)
S2_3 0.0362(2) 0.02693(17) 0.0346(2) 0.00029(14) 0.00108(16) -0.00521(14)
O3_3 0.0467(8) 0.0245(6) 0.0990(13) -0.0052(7) 0.0064(8) -0.0033(5)
O4_3 0.0403(7) 0.0580(9) 0.0407(7) -0.0010(6) -0.0045(6) -0.0137(7)
C12_3 0.0618(12) 0.0776(15) 0.0326(8) 0.0080(9) -0.0057(8) -0.0345(11)
F4_3 0.0855(11) 0.1217(15) 0.0448(8) 0.0173(9) -0.0243(8) -0.0574(11)
F5_3 0.0947(14) 0.1137(15) 0.0511(9) 0.0427(10) -0.0188(8) -0.0597(12)
F6_3 0.0884(13) 0.1130(17) 0.0646(12) -0.0390(11) 0.0327(11) -0.0168(12)
F1B_3 0.074(5) 0.062(5) 0.045(5) -0.001(5) -0.002(5) -0.008(5)
F2B_3 0.067(5) 0.069(5) 0.048(5) -0.012(5) 0.004(5) -0.017(5)
F3B_3 0.075(5) 0.067(5) 0.045(5) 0.009(5) 0.011(5) -0.015(5)
C11B_3 0.069(4) 0.060(4) 0.046(4) 0.001(4) 0.003(4) -0.014(4)
S1B_3 0.069(3) 0.048(3) 0.051(3) 0.007(3) 0.007(3) 0.000(3)
O1B_3 0.060(6) 0.027(5) 0.046(6) 0.004(5) 0.008(6) -0.006(5)
O2B_3 0.062(7) 0.052(7) 0.060(7) 0.010(6) 0.005(6) 0.003(6)
N3B_3 0.049(4) 0.037(4) 0.045(4) 0.005(4) 0.000(4) -0.008(4)
S2B_3 0.050(3) 0.043(3) 0.045(3) 0.001(2) -0.002(3) -0.016(2)
O3B_3 0.041(5) 0.035(5) 0.065(6) -0.013(5) 0.005(5) -0.003(5)
O4B_3 0.040(5) 0.038(5) 0.053(5) -0.004(5) -0.003(5) -0.014(5)
C12B_3 0.073(4) 0.094(4) 0.044(4) 0.003(4) -0.006(4) -0.032(4)
F4B_3 0.074(5) 0.099(5) 0.044(5) -0.010(5) -0.010(5) -0.036(5)
F5B_3 0.077(5) 0.098(5) 0.043(5) -0.001(5) -0.004(5) -0.032(5)
F6B_3 0.064(6) 0.086(6) 0.037(6) -0.005(6) 0.003(6) -0.013(6)
N1_4 0.0253(5) 0.0239(5) 0.0239(4) 0.0005(4) 0.0048(4) 0.0004(4)
N2_4 0.0463(7) 0.0344(6) 0.0285(6) 0.0031(5) 0.0137(5) -0.0020(5)
C1_4 0.0295(6) 0.0241(5) 0.0266(5) 0.0003(4) 0.0048(4) 0.0009(4)
C2_4 0.0348(6) 0.0262(6) 0.0267(6) 0.0018(4) 0.0054(5) 0.0005(5)
C3_4 0.0330(6) 0.0274(6) 0.0244(5) -0.0016(4) 0.0065(5) -0.0055(5)
C4_4 0.0277(6) 0.0308(6) 0.0264(6) -0.0019(5) 0.0067(4) -0.0013(5)
C5_4 0.0261(5) 0.0283(6) 0.0258(5) -0.0004(4) 0.0048(4) 0.0014(4)
C6_4 0.0646(11) 0.0307(7) 0.0349(7) 0.0071(6) 0.0184(7) -0.0012(7)
C7_4 0.0703(13) 0.0479(10) 0.0389(9) 0.0076(7) 0.0035(9) 0.0071(9)
C8_4 0.0915(17) 0.0584(12) 0.0325(8) -0.0019(8) 0.0055(9) 0.0138(12)
C9_4 0.0699(13) 0.0444(9) 0.0362(8) -0.0046(7) 0.0117(8) 0.0047(9)
C10_4 0.0454(8) 0.0457(9) 0.0331(7) 0.0018(6) 0.0178(6) -0.0013(7)

_geom_special_details            
;
 All esds (except the esd in the dihedral angle between two l.s. planes)
 are estimated using the full covariance matrix.  The cell esds are taken
 into account individually in the estimation of esds in distances, angles
 and torsion angles; correlations between esds in cell parameters are only
 used when they are defined by crystal symmetry.  An approximate (isotropic)
 treatment of cell esds is used for estimating esds involving l.s. planes.
;

loop_
_geom_bond_atom_site_label_1
_geom_bond_atom_site_label_2
_geom_bond_distance
_geom_bond_site_symmetry_2
_geom_bond_publ_flag
B1 N1_3 1.5562(17) . ?
B1 N1_1 1.5603(17) . ?
B1 N1_2 1.5615(18) . ?
B1 N1_4 1.5641(17) . ?
N1_1 C5_1 1.3651(16) . ?
N1_1 C1_1 1.3709(16) . ?
N2_1 C3_1 1.3327(17) . ?
N2_1 C6_1 1.4691(19) . ?
N2_1 C10_1 1.479(2) . ?
C1_1 C2_1 1.3540(18) . ?
C1_1 H1_1 0.9500 . ?
C2_1 C3_1 1.4305(18) . ?
C2_1 H2_1 0.9500 . ?
C3_1 C4_1 1.4229(18) . ?
C4_1 C5_1 1.3589(18) . ?
C4_1 H4_1 0.9500 . ?
C5_1 H5_1 0.9500 . ?
C6_1 C7_1 1.511(3) . ?
C6_1 H6A_1 0.9900 . ?
C6_1 H6B_1 0.9900 . ?
C7_1 C8_1 1.520(3) . ?
C7_1 H7A_1 0.9900 . ?
C7_1 H7B_1 0.9900 . ?
C8_1 C9_1 1.519(3) . ?
C8_1 H8A_1 0.9900 . ?
C8_1 H8B_1 0.9900 . ?
C9_1 C10_1 1.518(3) . ?
C9_1 H9A_1 0.9900 . ?
C9_1 H9B_1 0.9900 . ?
C10_1 H10A_1 0.9900 . ?
C10_1 H10B_1 0.9900 . ?
F1_1 C11_1 1.329(3) . ?
F2_1 C11_1 1.326(2) . ?
F3_1 C11_1 1.316(3) . ?
C11_1 S1_1 1.8253(19) . ?
S1_1 O1_1 1.4268(12) . ?
S1_1 O2_1 1.4293(14) . ?
S1_1 N3_1 1.5734(13) . ?
N3_1 S2_1 1.5679(14) . ?
S2_1 O4_1 1.4270(14) . ?
S2_1 O3_1 1.4273(14) . ?
S2_1 C12_1 1.827(2) . ?
C12_1 F4_1 1.322(3) . ?
C12_1 F5_1 1.330(3) . ?
C12_1 F6_1 1.331(3) . ?
N1_2 C5_2 1.3653(17) . ?
N1_2 C1_2 1.3732(16) . ?
N2_2 C3_2 1.3339(19) . ?
N2_2 C10_2 1.467(2) . ?
N2_2 C6_2 1.471(2) . ?
C1_2 C2_2 1.356(2) . ?
C1_2 H1_2 0.9500 . ?
C2_2 C3_2 1.426(2) . ?
C2_2 H2_2 0.9500 . ?
C3_2 C4_2 1.4272(19) . ?
C4_2 C5_2 1.3598(19) . ?
C4_2 H4_2 0.9500 . ?
C5_2 H5_2 0.9500 . ?
C6_2 C7_2 1.526(3) . ?
C6_2 H6A_2 0.9900 . ?
C6_2 H6B_2 0.9900 . ?
C7_2 C8_2 1.516(3) . ?
C7_2 H7A_2 0.9900 . ?
C7_2 H7B_2 0.9900 . ?
C8_2 C9_2 1.520(3) . ?
C8_2 H8A_2 0.9900 . ?
C8_2 H8B_2 0.9900 . ?
C9_2 C10_2 1.513(3) . ?
C9_2 H9A_2 0.9900 . ?
C9_2 H9B_2 0.9900 . ?
C10_2 H10A_2 0.9900 . ?
C10_2 H10B_2 0.9900 . ?
F1_2 C11_2 1.335(8) . ?
F2_2 C11_2 1.309(9) . ?
F3_2 C11_2 1.308(8) . ?
C11_2 S1_2 1.837(7) . ?
S1_2 O2_2 1.412(8) . ?
S1_2 O1_2 1.425(8) . ?
S1_2 N3_2 1.573(8) . ?
N3_2 S2_2 1.568(6) . ?
S2_2 O3_2 1.426(5) . ?
S2_2 O4_2 1.437(4) . ?
S2_2 C12_2 1.810(5) . ?
C12_2 F6_2 1.300(5) . ?
C12_2 F5_2 1.332(7) . ?
C12_2 F4_2 1.336(6) . ?
F1B_2 C11B_2 1.324(10) . ?
F2B_2 C11B_2 1.343(10) . ?
F3B_2 C11B_2 1.340(10) . ?
C11B_2 S1B_2 1.822(9) . ?
S1B_2 O1B_2 1.427(8) . ?
S1B_2 O2B_2 1.441(9) . ?
S1B_2 N3B_2 1.589(8) . ?
N3B_2 S2B_2 1.583(7) . ?
S2B_2 O3B_2 1.394(4) . ?
S2B_2 O4B_2 1.427(4) . ?
S2B_2 C12B_2 1.834(6) . ?
C12B_2 F5B_2 1.306(8) . ?
C12B_2 F6B_2 1.340(7) . ?
C12B_2 F4B_2 1.354(7) . ?
O5B_2 H5A_2 0.896(16) . ?
O5B_2 H5B_2 0.84(2) . ?
F1C_2 C11C_2 1.340(15) . ?
F2C_2 C11C_2 1.321(14) . ?
F3C_2 C11C_2 1.328(15) . ?
C11C_2 S1C_2 1.816(13) . ?
S1C_2 O1C_2 1.416(13) . ?
S1C_2 O2C_2 1.442(14) . ?
S1C_2 N3C_2 1.567(13) . ?
N3C_2 S2C_2 1.598(13) . ?
S2C_2 O3C_2 1.369(13) . ?
S2C_2 O4C_2 1.493(14) . ?
S2C_2 C12C_2 1.794(13) . ?
C12C_2 F5C_2 1.279(14) . ?
C12C_2 F4C_2 1.294(14) . ?
C12C_2 F6C_2 1.308(15) . ?
N1_3 C1_3 1.3611(17) . ?
N1_3 C5_3 1.3701(17) . ?
N2_3 C3_3 1.3352(18) . ?
N2_3 C10_3 1.469(2) . ?
N2_3 C6_3 1.473(2) . ?
C1_3 C2_3 1.3635(19) . ?
C1_3 H1_3 0.9500 . ?
C2_3 C3_3 1.425(2) . ?
C2_3 H2_3 0.9500 . ?
C3_3 C4_3 1.425(2) . ?
C4_3 C5_3 1.3589(19) . ?
C4_3 H4_3 0.9500 . ?
C5_3 H5_3 0.9500 . ?
C6_3 C7_3 1.528(3) . ?
C6_3 H6A_3 0.987(16) . ?
C6_3 H6B_3 0.995(16) . ?
C7_3 C8_3 1.510(3) . ?
C7_3 H7A_3 0.9900 . ?
C7_3 H7B_3 0.9900 . ?
C8_3 C9_3 1.522(3) . ?
C8_3 H8A_3 0.9900 . ?
C8_3 H8B_3 0.9900 . ?
C9_3 C10_3 1.522(3) . ?
C9_3 H9A_3 0.9900 . ?
C9_3 H9B_3 0.9900 . ?
C10_3 H10A_3 0.9900 . ?
C10_3 H10B_3 0.9900 . ?
F1_3 C11_3 1.327(3) . ?
F2_3 C11_3 1.335(3) . ?
F3_3 C11_3 1.328(3) . ?
C11_3 S1_3 1.835(2) . ?
S1_3 O2_3 1.4248(16) . ?
S1_3 O1_3 1.4260(15) . ?
S1_3 N3_3 1.5802(16) . ?
N3_3 S2_3 1.5683(15) . ?
S2_3 O3_3 1.4231(15) . ?
S2_3 O4_3 1.4290(15) . ?
S2_3 C12_3 1.826(2) . ?
C12_3 F6_3 1.315(4) . ?
C12_3 F5_3 1.334(3) . ?
C12_3 F4_3 1.338(3) . ?
F1B_3 C11B_3 1.355(15) . ?
F2B_3 C11B_3 1.317(15) . ?
F3B_3 C11B_3 1.324(15) . ?
C11B_3 S1B_3 1.824(13) . ?
S1B_3 O1B_3 1.436(13) . ?
S1B_3 O2B_3 1.437(13) . ?
S1B_3 N3B_3 1.533(12) . ?
N3B_3 S2B_3 1.572(12) . ?
S2B_3 O3B_3 1.383(13) . ?
S2B_3 O4B_3 1.464(13) . ?
S2B_3 C12B_3 1.805(13) . ?
C12B_3 F5B_3 1.306(15) . ?
C12B_3 F6B_3 1.313(15) . ?
C12B_3 F4B_3 1.323(14) . ?
N1_4 C1_4 1.3623(17) . ?
N1_4 C5_4 1.3720(16) . ?
N2_4 C3_4 1.3406(17) . ?
N2_4 C10_4 1.467(2) . ?
N2_4 C6_4 1.469(2) . ?
C1_4 C2_4 1.3633(18) . ?
C1_4 H1_4 0.9500 . ?
C2_4 C3_4 1.427(2) . ?
C2_4 H2_4 0.9500 . ?
C3_4 C4_4 1.423(2) . ?
C4_4 C5_4 1.3591(18) . ?
C4_4 H4_4 0.9500 . ?
C5_4 H5_4 0.9500 . ?
C6_4 C7_4 1.517(3) . ?
C6_4 H6A_4 0.9900 . ?
C6_4 H6B_4 0.9900 . ?
C7_4 C8_4 1.525(3) . ?
C7_4 H7A_4 0.9900 . ?
C7_4 H7B_4 0.9900 . ?
C8_4 C9_4 1.529(3) . ?
C8_4 H8A_4 0.9900 . ?
C8_4 H8B_4 0.9900 . ?
C9_4 C10_4 1.519(3) . ?
C9_4 H9A_4 0.9900 . ?
C9_4 H9B_4 0.9900 . ?
C10_4 H10A_4 0.9900 . ?
C10_4 H10B_4 0.9900 . ?

loop_
_geom_angle_atom_site_label_1
_geom_angle_atom_site_label_2
_geom_angle_atom_site_label_3
_geom_angle
_geom_angle_site_symmetry_1
_geom_angle_site_symmetry_3
_geom_angle_publ_flag
N1_3 B1 N1_1 110.04(10) . . ?
N1_3 B1 N1_2 110.96(11) . . ?
N1_1 B1 N1_2 106.92(10) . . ?
N1_3 B1 N1_4 106.86(10) . . ?
N1_1 B1 N1_4 111.38(10) . . ?
N1_2 B1 N1_4 110.73(10) . . ?
C5_1 N1_1 C1_1 116.22(11) . . ?
C5_1 N1_1 B1 123.38(10) . . ?
C1_1 N1_1 B1 120.21(10) . . ?
C3_1 N2_1 C6_1 123.65(12) . . ?
C3_1 N2_1 C10_1 123.00(13) . . ?
C6_1 N2_1 C10_1 111.42(12) . . ?
C2_1 C1_1 N1_1 123.95(12) . . ?
C2_1 C1_1 H1_1 118.0 . . ?
N1_1 C1_1 H1_1 118.0 . . ?
C1_1 C2_1 C3_1 120.40(12) . . ?
C1_1 C2_1 H2_1 119.8 . . ?
C3_1 C2_1 H2_1 119.8 . . ?
N2_1 C3_1 C4_1 122.57(12) . . ?
N2_1 C3_1 C2_1 122.51(12) . . ?
C4_1 C3_1 C2_1 114.92(11) . . ?
C5_1 C4_1 C3_1 121.16(12) . . ?
C5_1 C4_1 H4_1 119.4 . . ?
C3_1 C4_1 H4_1 119.4 . . ?
C4_1 C5_1 N1_1 123.28(12) . . ?
C4_1 C5_1 H5_1 118.4 . . ?
N1_1 C5_1 H5_1 118.4 . . ?
N2_1 C6_1 C7_1 110.39(15) . . ?
N2_1 C6_1 H6A_1 109.6 . . ?
C7_1 C6_1 H6A_1 109.6 . . ?
N2_1 C6_1 H6B_1 109.6 . . ?
C7_1 C6_1 H6B_1 109.6 . . ?
H6A_1 C6_1 H6B_1 108.1 . . ?
C6_1 C7_1 C8_1 111.32(16) . . ?
C6_1 C7_1 H7A_1 109.4 . . ?
C8_1 C7_1 H7A_1 109.4 . . ?
C6_1 C7_1 H7B_1 109.4 . . ?
C8_1 C7_1 H7B_1 109.4 . . ?
H7A_1 C7_1 H7B_1 108.0 . . ?
C9_1 C8_1 C7_1 111.01(17) . . ?
C9_1 C8_1 H8A_1 109.4 . . ?
C7_1 C8_1 H8A_1 109.4 . . ?
C9_1 C8_1 H8B_1 109.4 . . ?
C7_1 C8_1 H8B_1 109.4 . . ?
H8A_1 C8_1 H8B_1 108.0 . . ?
C10_1 C9_1 C8_1 110.63(18) . . ?
C10_1 C9_1 H9A_1 109.5 . . ?
C8_1 C9_1 H9A_1 109.5 . . ?
C10_1 C9_1 H9B_1 109.5 . . ?
C8_1 C9_1 H9B_1 109.5 . . ?
H9A_1 C9_1 H9B_1 108.1 . . ?
N2_1 C10_1 C9_1 108.97(15) . . ?
N2_1 C10_1 H10A_1 109.9 . . ?
C9_1 C10_1 H10A_1 109.9 . . ?
N2_1 C10_1 H10B_1 109.9 . . ?
C9_1 C10_1 H10B_1 109.9 . . ?
H10A_1 C10_1 H10B_1 108.3 . . ?
F3_1 C11_1 F2_1 108.88(19) . . ?
F3_1 C11_1 F1_1 108.45(19) . . ?
F2_1 C11_1 F1_1 108.10(18) . . ?
F3_1 C11_1 S1_1 111.96(15) . . ?
F2_1 C11_1 S1_1 109.65(13) . . ?
F1_1 C11_1 S1_1 109.71(15) . . ?
O1_1 S1_1 O2_1 118.18(9) . . ?
O1_1 S1_1 N3_1 116.61(8) . . ?
O2_1 S1_1 N3_1 109.94(8) . . ?
O1_1 S1_1 C11_1 105.01(9) . . ?
O2_1 S1_1 C11_1 103.76(10) . . ?
N3_1 S1_1 C11_1 100.71(8) . . ?
S2_1 N3_1 S1_1 127.68(8) . . ?
O4_1 S2_1 O3_1 117.81(10) . . ?
O4_1 S2_1 N3_1 107.86(8) . . ?
O3_1 S2_1 N3_1 116.04(8) . . ?
O4_1 S2_1 C12_1 104.40(13) . . ?
O3_1 S2_1 C12_1 104.15(10) . . ?
N3_1 S2_1 C12_1 105.05(10) . . ?
F4_1 C12_1 F5_1 109.1(3) . . ?
F4_1 C12_1 F6_1 108.4(2) . . ?
F5_1 C12_1 F6_1 108.2(2) . . ?
F4_1 C12_1 S2_1 111.06(18) . . ?
F5_1 C12_1 S2_1 110.53(17) . . ?
F6_1 C12_1 S2_1 109.4(2) . . ?
C5_2 N1_2 C1_2 115.92(11) . . ?
C5_2 N1_2 B1 123.22(10) . . ?
C1_2 N1_2 B1 120.80(11) . . ?
C3_2 N2_2 C10_2 123.30(13) . . ?
C3_2 N2_2 C6_2 124.39(14) . . ?
C10_2 N2_2 C6_2 112.29(13) . . ?
C2_2 C1_2 N1_2 123.69(12) . . ?
C2_2 C1_2 H1_2 118.2 . . ?
N1_2 C1_2 H1_2 118.2 . . ?
C1_2 C2_2 C3_2 121.00(12) . . ?
C1_2 C2_2 H2_2 119.5 . . ?
C3_2 C2_2 H2_2 119.5 . . ?
N2_2 C3_2 C2_2 122.62(13) . . ?
N2_2 C3_2 C4_2 122.73(13) . . ?
C2_2 C3_2 C4_2 114.66(12) . . ?
C5_2 C4_2 C3_2 120.93(13) . . ?
C5_2 C4_2 H4_2 119.5 . . ?
C3_2 C4_2 H4_2 119.5 . . ?
C4_2 C5_2 N1_2 123.76(12) . . ?
C4_2 C5_2 H5_2 118.1 . . ?
N1_2 C5_2 H5_2 118.1 . . ?
N2_2 C6_2 C7_2 109.66(15) . . ?
N2_2 C6_2 H6A_2 109.7 . . ?
C7_2 C6_2 H6A_2 109.7 . . ?
N2_2 C6_2 H6B_2 109.7 . . ?
C7_2 C6_2 H6B_2 109.7 . . ?
H6A_2 C6_2 H6B_2 108.2 . . ?
C8_2 C7_2 C6_2 111.74(18) . . ?
C8_2 C7_2 H7A_2 109.3 . . ?
C6_2 C7_2 H7A_2 109.3 . . ?
C8_2 C7_2 H7B_2 109.3 . . ?
C6_2 C7_2 H7B_2 109.3 . . ?
H7A_2 C7_2 H7B_2 107.9 . . ?
C7_2 C8_2 C9_2 110.30(16) . . ?
C7_2 C8_2 H8A_2 109.6 . . ?
C9_2 C8_2 H8A_2 109.6 . . ?
C7_2 C8_2 H8B_2 109.6 . . ?
C9_2 C8_2 H8B_2 109.6 . . ?
H8A_2 C8_2 H8B_2 108.1 . . ?
C10_2 C9_2 C8_2 111.27(16) . . ?
C10_2 C9_2 H9A_2 109.4 . . ?
C8_2 C9_2 H9A_2 109.4 . . ?
C10_2 C9_2 H9B_2 109.4 . . ?
C8_2 C9_2 H9B_2 109.4 . . ?
H9A_2 C9_2 H9B_2 108.0 . . ?
N2_2 C10_2 C9_2 111.32(16) . . ?
N2_2 C10_2 H10A_2 109.4 . . ?
C9_2 C10_2 H10A_2 109.4 . . ?
N2_2 C10_2 H10B_2 109.4 . . ?
C9_2 C10_2 H10B_2 109.4 . . ?
H10A_2 C10_2 H10B_2 108.0 . . ?
F3_2 C11_2 F2_2 119.3(8) . . ?
F3_2 C11_2 F1_2 100.6(8) . . ?
F2_2 C11_2 F1_2 109.6(7) . . ?
F3_2 C11_2 S1_2 111.9(6) . . ?
F2_2 C11_2 S1_2 107.4(7) . . ?
F1_2 C11_2 S1_2 107.4(7) . . ?
O2_2 S1_2 O1_2 119.5(6) . . ?
O2_2 S1_2 N3_2 119.5(6) . . ?
O1_2 S1_2 N3_2 108.8(5) . . ?
O2_2 S1_2 C11_2 103.0(6) . . ?
O1_2 S1_2 C11_2 102.7(6) . . ?
N3_2 S1_2 C11_2 99.4(5) . . ?
S2_2 N3_2 S1_2 124.3(6) . . ?
O3_2 S2_2 O4_2 119.2(4) . . ?
O3_2 S2_2 N3_2 108.8(4) . . ?
O4_2 S2_2 N3_2 117.3(4) . . ?
O3_2 S2_2 C12_2 104.4(3) . . ?
O4_2 S2_2 C12_2 102.3(3) . . ?
N3_2 S2_2 C12_2 102.3(3) . . ?
F6_2 C12_2 F5_2 105.8(4) . . ?
F6_2 C12_2 F4_2 111.7(4) . . ?
F5_2 C12_2 F4_2 108.8(5) . . ?
F6_2 C12_2 S2_2 114.1(4) . . ?
F5_2 C12_2 S2_2 108.1(4) . . ?
F4_2 C12_2 S2_2 108.2(3) . . ?
F1B_2 C11B_2 F3B_2 112.6(10) . . ?
F1B_2 C11B_2 F2B_2 105.3(9) . . ?
F3B_2 C11B_2 F2B_2 98.3(9) . . ?
F1B_2 C11B_2 S1B_2 112.4(9) . . ?
F3B_2 C11B_2 S1B_2 109.7(8) . . ?
F2B_2 C11B_2 S1B_2 117.8(9) . . ?
O1B_2 S1B_2 O2B_2 118.3(7) . . ?
O1B_2 S1B_2 N3B_2 107.7(6) . . ?
O2B_2 S1B_2 N3B_2 114.1(7) . . ?
O1B_2 S1B_2 C11B_2 107.2(6) . . ?
O2B_2 S1B_2 C11B_2 106.0(7) . . ?
N3B_2 S1B_2 C11B_2 102.0(6) . . ?
S2B_2 N3B_2 S1B_2 124.4(6) . . ?
O3B_2 S2B_2 O4B_2 118.5(4) . . ?
O3B_2 S2B_2 N3B_2 118.1(3) . . ?
O4B_2 S2B_2 N3B_2 107.7(4) . . ?
O3B_2 S2B_2 C12B_2 104.6(3) . . ?
O4B_2 S2B_2 C12B_2 103.7(3) . . ?
N3B_2 S2B_2 C12B_2 101.7(4) . . ?
F5B_2 C12B_2 F6B_2 104.2(5) . . ?
F5B_2 C12B_2 F4B_2 107.9(7) . . ?
F6B_2 C12B_2 F4B_2 112.6(5) . . ?
F5B_2 C12B_2 S2B_2 112.7(6) . . ?
F6B_2 C12B_2 S2B_2 108.9(4) . . ?
F4B_2 C12B_2 S2B_2 110.5(5) . . ?
H5A_2 O5B_2 H5B_2 104(3) . . ?
F2C_2 C11C_2 F3C_2 107(2) . . ?
F2C_2 C11C_2 F1C_2 104.2(19) . . ?
F3C_2 C11C_2 F1C_2 106.5(18) . . ?
F2C_2 C11C_2 S1C_2 117.8(17) . . ?
F3C_2 C11C_2 S1C_2 111.9(15) . . ?
F1C_2 C11C_2 S1C_2 108.4(15) . . ?
O1C_2 S1C_2 O2C_2 117.8(16) . . ?
O1C_2 S1C_2 N3C_2 109.3(15) . . ?
O2C_2 S1C_2 N3C_2 113.6(14) . . ?
O1C_2 S1C_2 C11C_2 106.7(14) . . ?
O2C_2 S1C_2 C11C_2 100.7(12) . . ?
N3C_2 S1C_2 C11C_2 107.8(13) . . ?
S1C_2 N3C_2 S2C_2 136.2(15) . . ?
O3C_2 S2C_2 O4C_2 123.0(17) . . ?
O3C_2 S2C_2 N3C_2 125.6(15) . . ?
O4C_2 S2C_2 N3C_2 101.4(15) . . ?
O3C_2 S2C_2 C12C_2 100.4(13) . . ?
O4C_2 S2C_2 C12C_2 103.4(13) . . ?
N3C_2 S2C_2 C12C_2 97.8(10) . . ?
F5C_2 C12C_2 F4C_2 117.2(17) . . ?
F5C_2 C12C_2 F6C_2 93.9(17) . . ?
F4C_2 C12C_2 F6C_2 112.5(19) . . ?
F5C_2 C12C_2 S2C_2 121.3(15) . . ?
F4C_2 C12C_2 S2C_2 114.5(15) . . ?
F6C_2 C12C_2 S2C_2 90.7(12) . . ?
C1_3 N1_3 C5_3 116.53(11) . . ?
C1_3 N1_3 B1 122.82(11) . . ?
C5_3 N1_3 B1 120.54(11) . . ?
C3_3 N2_3 C10_3 123.92(14) . . ?
C3_3 N2_3 C6_3 122.76(14) . . ?
C10_3 N2_3 C6_3 112.61(14) . . ?
N1_3 C1_3 C2_3 123.29(13) . . ?
N1_3 C1_3 H1_3 118.4 . . ?
C2_3 C1_3 H1_3 118.4 . . ?
C1_3 C2_3 C3_3 120.85(13) . . ?
C1_3 C2_3 H2_3 119.6 . . ?
C3_3 C2_3 H2_3 119.6 . . ?
N2_3 C3_3 C4_3 122.47(13) . . ?
N2_3 C3_3 C2_3 122.37(13) . . ?
C4_3 C3_3 C2_3 115.15(12) . . ?
C5_3 C4_3 C3_3 120.52(13) . . ?
C5_3 C4_3 H4_3 119.7 . . ?
C3_3 C4_3 H4_3 119.7 . . ?
C4_3 C5_3 N1_3 123.64(13) . . ?
C4_3 C5_3 H5_3 118.2 . . ?
N1_3 C5_3 H5_3 118.2 . . ?
N2_3 C6_3 C7_3 111.12(17) . . ?
N2_3 C6_3 H6A_3 111.1(16) . . ?
C7_3 C6_3 H6A_3 107.9(15) . . ?
N2_3 C6_3 H6B_3 104.0(15) . . ?
C7_3 C6_3 H6B_3 109.1(15) . . ?
H6A_3 C6_3 H6B_3 114(2) . . ?
C8_3 C7_3 C6_3 110.40(17) . . ?
C8_3 C7_3 H7A_3 109.6 . . ?
C6_3 C7_3 H7A_3 109.6 . . ?
C8_3 C7_3 H7B_3 109.6 . . ?
C6_3 C7_3 H7B_3 109.6 . . ?
H7A_3 C7_3 H7B_3 108.1 . . ?
C7_3 C8_3 C9_3 109.64(16) . . ?
C7_3 C8_3 H8A_3 109.7 . . ?
C9_3 C8_3 H8A_3 109.7 . . ?
C7_3 C8_3 H8B_3 109.7 . . ?
C9_3 C8_3 H8B_3 109.7 . . ?
H8A_3 C8_3 H8B_3 108.2 . . ?
C10_3 C9_3 C8_3 111.31(19) . . ?
C10_3 C9_3 H9A_3 109.4 . . ?
C8_3 C9_3 H9A_3 109.4 . . ?
C10_3 C9_3 H9B_3 109.4 . . ?
C8_3 C9_3 H9B_3 109.4 . . ?
H9A_3 C9_3 H9B_3 108.0 . . ?
N2_3 C10_3 C9_3 110.23(15) . . ?
N2_3 C10_3 H10A_3 109.6 . . ?
C9_3 C10_3 H10A_3 109.6 . . ?
N2_3 C10_3 H10B_3 109.6 . . ?
C9_3 C10_3 H10B_3 109.6 . . ?
H10A_3 C10_3 H10B_3 108.1 . . ?
F1_3 C11_3 F3_3 108.2(2) . . ?
F1_3 C11_3 F2_3 108.4(2) . . ?
F3_3 C11_3 F2_3 108.1(2) . . ?
F1_3 C11_3 S1_3 110.21(17) . . ?
F3_3 C11_3 S1_3 111.31(18) . . ?
F2_3 C11_3 S1_3 110.63(16) . . ?
O2_3 S1_3 O1_3 118.25(10) . . ?
O2_3 S1_3 N3_3 109.76(10) . . ?
O1_3 S1_3 N3_3 116.26(8) . . ?
O2_3 S1_3 C11_3 104.32(11) . . ?
O1_3 S1_3 C11_3 104.05(11) . . ?
N3_3 S1_3 C11_3 101.83(10) . . ?
S2_3 N3_3 S1_3 125.27(10) . . ?
O3_3 S2_3 O4_3 117.61(10) . . ?
O3_3 S2_3 N3_3 116.27(9) . . ?
O4_3 S2_3 N3_3 109.76(10) . . ?
O3_3 S2_3 C12_3 105.51(13) . . ?
O4_3 S2_3 C12_3 102.77(10) . . ?
N3_3 S2_3 C12_3 102.71(10) . . ?
F6_3 C12_3 F5_3 108.1(2) . . ?
F6_3 C12_3 F4_3 110.6(2) . . ?
F5_3 C12_3 F4_3 107.6(2) . . ?
F6_3 C12_3 S2_3 111.95(18) . . ?
F5_3 C12_3 S2_3 108.55(18) . . ?
F4_3 C12_3 S2_3 109.93(17) . . ?
F2B_3 C11B_3 F3B_3 112(2) . . ?
F2B_3 C11B_3 F1B_3 106(2) . . ?
F3B_3 C11B_3 F1B_3 101.8(19) . . ?
F2B_3 C11B_3 S1B_3 115.9(18) . . ?
F3B_3 C11B_3 S1B_3 117.4(17) . . ?
F1B_3 C11B_3 S1B_3 101.6(16) . . ?
O1B_3 S1B_3 O2B_3 113.2(15) . . ?
O1B_3 S1B_3 N3B_3 112.6(14) . . ?
O2B_3 S1B_3 N3B_3 116.3(12) . . ?
O1B_3 S1B_3 C11B_3 102.6(13) . . ?
O2B_3 S1B_3 C11B_3 98.6(12) . . ?
N3B_3 S1B_3 C11B_3 111.7(12) . . ?
S1B_3 N3B_3 S2B_3 127.4(12) . . ?
O3B_3 S2B_3 O4B_3 118.8(13) . . ?
O3B_3 S2B_3 N3B_3 108.6(12) . . ?
O4B_3 S2B_3 N3B_3 114.5(12) . . ?
O3B_3 S2B_3 C12B_3 108.0(12) . . ?
O4B_3 S2B_3 C12B_3 104.1(12) . . ?
N3B_3 S2B_3 C12B_3 101.1(11) . . ?
F5B_3 C12B_3 F6B_3 110(2) . . ?
F5B_3 C12B_3 F4B_3 104.7(18) . . ?
F6B_3 C12B_3 F4B_3 117(2) . . ?
F5B_3 C12B_3 S2B_3 108.8(16) . . ?
F6B_3 C12B_3 S2B_3 104.3(15) . . ?
F4B_3 C12B_3 S2B_3 112.3(16) . . ?
C1_4 N1_4 C5_4 116.47(11) . . ?
C1_4 N1_4 B1 125.32(11) . . ?
C5_4 N1_4 B1 118.14(11) . . ?
C3_4 N2_4 C10_4 123.90(14) . . ?
C3_4 N2_4 C6_4 123.16(14) . . ?
C10_4 N2_4 C6_4 112.04(13) . . ?
N1_4 C1_4 C2_4 123.53(12) . . ?
N1_4 C1_4 H1_4 118.2 . . ?
C2_4 C1_4 H1_4 118.2 . . ?
C1_4 C2_4 C3_4 120.59(13) . . ?
C1_4 C2_4 H2_4 119.7 . . ?
C3_4 C2_4 H2_4 119.7 . . ?
N2_4 C3_4 C4_4 121.83(13) . . ?
N2_4 C3_4 C2_4 122.96(14) . . ?
C4_4 C3_4 C2_4 115.22(12) . . ?
C5_4 C4_4 C3_4 120.71(12) . . ?
C5_4 C4_4 H4_4 119.6 . . ?
C3_4 C4_4 H4_4 119.6 . . ?
C4_4 C5_4 N1_4 123.44(13) . . ?
C4_4 C5_4 H5_4 118.3 . . ?
N1_4 C5_4 H5_4 118.3 . . ?
N2_4 C6_4 C7_4 110.24(15) . . ?
N2_4 C6_4 H6A_4 109.6 . . ?
C7_4 C6_4 H6A_4 109.6 . . ?
N2_4 C6_4 H6B_4 109.6 . . ?
C7_4 C6_4 H6B_4 109.6 . . ?
H6A_4 C6_4 H6B_4 108.1 . . ?
C6_4 C7_4 C8_4 110.7(2) . . ?
C6_4 C7_4 H7A_4 109.5 . . ?
C8_4 C7_4 H7A_4 109.5 . . ?
C6_4 C7_4 H7B_4 109.5 . . ?
C8_4 C7_4 H7B_4 109.5 . . ?
H7A_4 C7_4 H7B_4 108.1 . . ?
C7_4 C8_4 C9_4 111.55(17) . . ?
C7_4 C8_4 H8A_4 109.3 . . ?
C9_4 C8_4 H8A_4 109.3 . . ?
C7_4 C8_4 H8B_4 109.3 . . ?
C9_4 C8_4 H8B_4 109.3 . . ?
H8A_4 C8_4 H8B_4 108.0 . . ?
C10_4 C9_4 C8_4 111.25(17) . . ?
C10_4 C9_4 H9A_4 109.4 . . ?
C8_4 C9_4 H9A_4 109.4 . . ?
C10_4 C9_4 H9B_4 109.4 . . ?
C8_4 C9_4 H9B_4 109.4 . . ?
H9A_4 C9_4 H9B_4 108.0 . . ?
N2_4 C10_4 C9_4 108.66(16) . . ?
N2_4 C10_4 H10A_4 110.0 . . ?
C9_4 C10_4 H10A_4 110.0 . . ?
N2_4 C10_4 H10B_4 110.0 . . ?
C9_4 C10_4 H10B_4 110.0 . . ?
H10A_4 C10_4 H10B_4 108.3 . . ?

loop_
_geom_torsion_atom_site_label_1
_geom_torsion_atom_site_label_2
_geom_torsion_atom_site_label_3
_geom_torsion_atom_site_label_4
_geom_torsion
_geom_torsion_site_symmetry_1
_geom_torsion_site_symmetry_2
_geom_torsion_site_symmetry_3
_geom_torsion_site_symmetry_4
_geom_torsion_publ_flag
N1_3 B1 N1_1 C5_1 5.94(17) . . . . ?
N1_2 B1 N1_1 C5_1 126.53(13) . . . . ?
N1_4 B1 N1_1 C5_1 -112.37(13) . . . . ?
N1_3 B1 N1_1 C1_1 -168.76(11) . . . . ?
N1_2 B1 N1_1 C1_1 -48.17(15) . . . . ?
N1_4 B1 N1_1 C1_1 72.92(15) . . . . ?
C5_1 N1_1 C1_1 C2_1 2.7(2) . . . . ?
B1 N1_1 C1_1 C2_1 177.73(13) . . . . ?
N1_1 C1_1 C2_1 C3_1 -1.2(2) . . . . ?
C6_1 N2_1 C3_1 C4_1 -178.24(15) . . . . ?
C10_1 N2_1 C3_1 C4_1 -15.4(2) . . . . ?
C6_1 N2_1 C3_1 C2_1 2.0(2) . . . . ?
C10_1 N2_1 C3_1 C2_1 164.83(16) . . . . ?
C1_1 C2_1 C3_1 N2_1 178.57(14) . . . . ?
C1_1 C2_1 C3_1 C4_1 -1.2(2) . . . . ?
N2_1 C3_1 C4_1 C5_1 -177.59(15) . . . . ?
C2_1 C3_1 C4_1 C5_1 2.2(2) . . . . ?
C3_1 C4_1 C5_1 N1_1 -0.8(2) . . . . ?
C1_1 N1_1 C5_1 C4_1 -1.6(2) . . . . ?
B1 N1_1 C5_1 C4_1 -176.51(14) . . . . ?
C3_1 N2_1 C6_1 C7_1 104.05(18) . . . . ?
C10_1 N2_1 C6_1 C7_1 -60.53(19) . . . . ?
N2_1 C6_1 C7_1 C8_1 55.0(2) . . . . ?
C6_1 C7_1 C8_1 C9_1 -52.2(2) . . . . ?
C7_1 C8_1 C9_1 C10_1 53.9(2) . . . . ?
C3_1 N2_1 C10_1 C9_1 -102.82(18) . . . . ?
C6_1 N2_1 C10_1 C9_1 61.9(2) . . . . ?
C8_1 C9_1 C10_1 N2_1 -58.0(2) . . . . ?
F3_1 C11_1 S1_1 O1_1 -176.17(16) . . . . ?
F2_1 C11_1 S1_1 O1_1 62.87(18) . . . . ?
F1_1 C11_1 S1_1 O1_1 -55.71(16) . . . . ?
F3_1 C11_1 S1_1 O2_1 59.14(18) . . . . ?
F2_1 C11_1 S1_1 O2_1 -61.81(18) . . . . ?
F1_1 C11_1 S1_1 O2_1 179.61(14) . . . . ?
F3_1 C11_1 S1_1 N3_1 -54.67(18) . . . . ?
F2_1 C11_1 S1_1 N3_1 -175.62(15) . . . . ?
F1_1 C11_1 S1_1 N3_1 65.80(15) . . . . ?
O1_1 S1_1 N3_1 S2_1 -8.08(16) . . . . ?
O2_1 S1_1 N3_1 S2_1 129.96(13) . . . . ?
C11_1 S1_1 N3_1 S2_1 -121.00(14) . . . . ?
S1_1 N3_1 S2_1 O4_1 -156.10(13) . . . . ?
S1_1 N3_1 S2_1 O3_1 -21.44(16) . . . . ?
S1_1 N3_1 S2_1 C12_1 92.97(15) . . . . ?
O4_1 S2_1 C12_1 F4_1 -62.3(2) . . . . ?
O3_1 S2_1 C12_1 F4_1 173.5(2) . . . . ?
N3_1 S2_1 C12_1 F4_1 51.1(2) . . . . ?
O4_1 S2_1 C12_1 F5_1 176.41(17) . . . . ?
O3_1 S2_1 C12_1 F5_1 52.3(2) . . . . ?
N3_1 S2_1 C12_1 F5_1 -70.20(18) . . . . ?
O4_1 S2_1 C12_1 F6_1 57.4(2) . . . . ?
O3_1 S2_1 C12_1 F6_1 -66.8(2) . . . . ?
N3_1 S2_1 C12_1 F6_1 170.75(18) . . . . ?
N1_3 B1 N1_2 C5_2 -94.10(14) . . . . ?
N1_1 B1 N1_2 C5_2 145.89(12) . . . . ?
N1_4 B1 N1_2 C5_2 24.38(17) . . . . ?
N1_3 B1 N1_2 C1_2 82.89(14) . . . . ?
N1_1 B1 N1_2 C1_2 -37.12(15) . . . . ?
N1_4 B1 N1_2 C1_2 -158.62(11) . . . . ?
C5_2 N1_2 C1_2 C2_2 -0.6(2) . . . . ?
B1 N1_2 C1_2 C2_2 -177.84(13) . . . . ?
N1_2 C1_2 C2_2 C3_2 2.3(2) . . . . ?
C10_2 N2_2 C3_2 C2_2 -168.09(16) . . . . ?
C6_2 N2_2 C3_2 C2_2 10.3(2) . . . . ?
C10_2 N2_2 C3_2 C4_2 12.0(2) . . . . ?
C6_2 N2_2 C3_2 C4_2 -169.58(16) . . . . ?
C1_2 C2_2 C3_2 N2_2 178.01(14) . . . . ?
C1_2 C2_2 C3_2 C4_2 -2.1(2) . . . . ?
N2_2 C3_2 C4_2 C5_2 -179.69(15) . . . . ?
C2_2 C3_2 C4_2 C5_2 0.4(2) . . . . ?
C3_2 C4_2 C5_2 N1_2 1.2(2) . . . . ?
C1_2 N1_2 C5_2 C4_2 -1.2(2) . . . . ?
B1 N1_2 C5_2 C4_2 175.97(13) . . . . ?
C3_2 N2_2 C6_2 C7_2 123.21(18) . . . . ?
C10_2 N2_2 C6_2 C7_2 -58.3(2) . . . . ?
N2_2 C6_2 C7_2 C8_2 56.2(2) . . . . ?
C6_2 C7_2 C8_2 C9_2 -53.9(2) . . . . ?
C7_2 C8_2 C9_2 C10_2 52.8(2) . . . . ?
C3_2 N2_2 C10_2 C9_2 -123.09(17) . . . . ?
C6_2 N2_2 C10_2 C9_2 58.4(2) . . . . ?
C8_2 C9_2 C10_2 N2_2 -55.0(2) . . . . ?
F3_2 C11_2 S1_2 O2_2 -60.7(8) . . . . ?
F2_2 C11_2 S1_2 O2_2 166.5(7) . . . . ?
F1_2 C11_2 S1_2 O2_2 48.7(8) . . . . ?
F3_2 C11_2 S1_2 O1_2 174.5(7) . . . . ?
F2_2 C11_2 S1_2 O1_2 41.8(8) . . . . ?
F1_2 C11_2 S1_2 O1_2 -76.0(8) . . . . ?
F3_2 C11_2 S1_2 N3_2 62.6(8) . . . . ?
F2_2 C11_2 S1_2 N3_2 -70.1(7) . . . . ?
F1_2 C11_2 S1_2 N3_2 172.1(7) . . . . ?
O2_2 S1_2 N3_2 S2_2 -1.5(9) . . . . ?
O1_2 S1_2 N3_2 S2_2 140.7(5) . . . . ?
C11_2 S1_2 N3_2 S2_2 -112.3(6) . . . . ?
S1_2 N3_2 S2_2 O3_2 148.0(5) . . . . ?
S1_2 N3_2 S2_2 O4_2 9.0(7) . . . . ?
S1_2 N3_2 S2_2 C12_2 -101.9(5) . . . . ?
O3_2 S2_2 C12_2 F6_2 54.5(4) . . . . ?
O4_2 S2_2 C12_2 F6_2 179.3(3) . . . . ?
N3_2 S2_2 C12_2 F6_2 -58.8(4) . . . . ?
O3_2 S2_2 C12_2 F5_2 -62.8(5) . . . . ?
O4_2 S2_2 C12_2 F5_2 62.0(5) . . . . ?
N3_2 S2_2 C12_2 F5_2 -176.2(5) . . . . ?
O3_2 S2_2 C12_2 F4_2 179.5(4) . . . . ?
O4_2 S2_2 C12_2 F4_2 -55.7(4) . . . . ?
N3_2 S2_2 C12_2 F4_2 66.2(5) . . . . ?
F1B_2 C11B_2 S1B_2 O1B_2 -54.8(11) . . . . ?
F3B_2 C11B_2 S1B_2 O1B_2 179.1(8) . . . . ?
F2B_2 C11B_2 S1B_2 O1B_2 67.9(10) . . . . ?
F1B_2 C11B_2 S1B_2 O2B_2 72.5(11) . . . . ?
F3B_2 C11B_2 S1B_2 O2B_2 -53.7(10) . . . . ?
F2B_2 C11B_2 S1B_2 O2B_2 -164.9(8) . . . . ?
F1B_2 C11B_2 S1B_2 N3B_2 -167.8(9) . . . . ?
F3B_2 C11B_2 S1B_2 N3B_2 66.1(9) . . . . ?
F2B_2 C11B_2 S1B_2 N3B_2 -45.1(10) . . . . ?
O1B_2 S1B_2 N3B_2 S2B_2 151.6(6) . . . . ?
O2B_2 S1B_2 N3B_2 S2B_2 18.1(10) . . . . ?
C11B_2 S1B_2 N3B_2 S2B_2 -95.8(7) . . . . ?
S1B_2 N3B_2 S2B_2 O3B_2 30.7(8) . . . . ?
S1B_2 N3B_2 S2B_2 O4B_2 168.3(6) . . . . ?
S1B_2 N3B_2 S2B_2 C12B_2 -83.0(6) . . . . ?
O3B_2 S2B_2 C12B_2 F5B_2 78.7(6) . . . . ?
O4B_2 S2B_2 C12B_2 F5B_2 -46.1(6) . . . . ?
N3B_2 S2B_2 C12B_2 F5B_2 -157.9(6) . . . . ?
O3B_2 S2B_2 C12B_2 F6B_2 -36.4(5) . . . . ?
O4B_2 S2B_2 C12B_2 F6B_2 -161.2(4) . . . . ?
N3B_2 S2B_2 C12B_2 F6B_2 87.0(5) . . . . ?
O3B_2 S2B_2 C12B_2 F4B_2 -160.5(5) . . . . ?
O4B_2 S2B_2 C12B_2 F4B_2 74.7(5) . . . . ?
N3B_2 S2B_2 C12B_2 F4B_2 -37.1(6) . . . . ?
F2C_2 C11C_2 S1C_2 O1C_2 22(3) . . . . ?
F3C_2 C11C_2 S1C_2 O1C_2 146(2) . . . . ?
F1C_2 C11C_2 S1C_2 O1C_2 -96(2) . . . . ?
F2C_2 C11C_2 S1C_2 O2C_2 145(2) . . . . ?
F3C_2 C11C_2 S1C_2 O2C_2 -90(2) . . . . ?
F1C_2 C11C_2 S1C_2 O2C_2 27(2) . . . . ?
F2C_2 C11C_2 S1C_2 N3C_2 -96(2) . . . . ?
F3C_2 C11C_2 S1C_2 N3C_2 29(2) . . . . ?
F1C_2 C11C_2 S1C_2 N3C_2 146(2) . . . . ?
O1C_2 S1C_2 N3C_2 S2C_2 135(3) . . . . ?
O2C_2 S1C_2 N3C_2 S2C_2 1(3) . . . . ?
C11C_2 S1C_2 N3C_2 S2C_2 -109(3) . . . . ?
S1C_2 N3C_2 S2C_2 O3C_2 -61(3) . . . . ?
S1C_2 N3C_2 S2C_2 O4C_2 85(3) . . . . ?
S1C_2 N3C_2 S2C_2 C12C_2 -170(3) . . . . ?
O3C_2 S2C_2 C12C_2 F5C_2 -136(2) . . . . ?
O4C_2 S2C_2 C12C_2 F5C_2 96(2) . . . . ?
N3C_2 S2C_2 C12C_2 F5C_2 -7(2) . . . . ?
O3C_2 S2C_2 C12C_2 F4C_2 74(2) . . . . ?
O4C_2 S2C_2 C12C_2 F4C_2 -53(2) . . . . ?
N3C_2 S2C_2 C12C_2 F4C_2 -157(2) . . . . ?
O3C_2 S2C_2 C12C_2 F6C_2 -40.8(18) . . . . ?
O4C_2 S2C_2 C12C_2 F6C_2 -168.6(19) . . . . ?
N3C_2 S2C_2 C12C_2 F6C_2 87.7(16) . . . . ?
N1_1 B1 N1_3 C1_3 99.07(14) . . . . ?
N1_2 B1 N1_3 C1_3 -19.05(16) . . . . ?
N1_4 B1 N1_3 C1_3 -139.85(12) . . . . ?
N1_1 B1 N1_3 C5_3 -76.92(14) . . . . ?
N1_2 B1 N1_3 C5_3 164.95(11) . . . . ?
N1_4 B1 N1_3 C5_3 44.15(15) . . . . ?
C5_3 N1_3 C1_3 C2_3 1.5(2) . . . . ?
B1 N1_3 C1_3 C2_3 -174.64(13) . . . . ?
N1_3 C1_3 C2_3 C3_3 -0.9(2) . . . . ?
C10_3 N2_3 C3_3 C4_3 -3.7(2) . . . . ?
C6_3 N2_3 C3_3 C4_3 165.97(16) . . . . ?
C10_3 N2_3 C3_3 C2_3 175.75(16) . . . . ?
C6_3 N2_3 C3_3 C2_3 -14.6(3) . . . . ?
C1_3 C2_3 C3_3 N2_3 179.99(15) . . . . ?
C1_3 C2_3 C3_3 C4_3 -0.6(2) . . . . ?
N2_3 C3_3 C4_3 C5_3 -179.17(14) . . . . ?
C2_3 C3_3 C4_3 C5_3 1.38(19) . . . . ?
C3_3 C4_3 C5_3 N1_3 -0.8(2) . . . . ?
C1_3 N1_3 C5_3 C4_3 -0.63(19) . . . . ?
B1 N1_3 C5_3 C4_3 175.61(12) . . . . ?
C3_3 N2_3 C6_3 C7_3 132.24(18) . . . . ?
C10_3 N2_3 C6_3 C7_3 -57.1(2) . . . . ?
N2_3 C6_3 C7_3 C8_3 56.2(2) . . . . ?
C6_3 C7_3 C8_3 C9_3 -55.7(2) . . . . ?
C7_3 C8_3 C9_3 C10_3 56.3(2) . . . . ?
C3_3 N2_3 C10_3 C9_3 -132.76(19) . . . . ?
C6_3 N2_3 C10_3 C9_3 56.7(2) . . . . ?
C8_3 C9_3 C10_3 N2_3 -56.2(2) . . . . ?
F1_3 C11_3 S1_3 O2_3 64.0(2) . . . . ?
F3_3 C11_3 S1_3 O2_3 -56.03(19) . . . . ?
F2_3 C11_3 S1_3 O2_3 -176.19(18) . . . . ?
F1_3 C11_3 S1_3 O1_3 -60.6(2) . . . . ?
F3_3 C11_3 S1_3 O1_3 179.40(15) . . . . ?
F2_3 C11_3 S1_3 O1_3 59.24(19) . . . . ?
F1_3 C11_3 S1_3 N3_3 178.19(18) . . . . ?
F3_3 C11_3 S1_3 N3_3 58.18(18) . . . . ?
F2_3 C11_3 S1_3 N3_3 -61.98(19) . . . . ?
O2_3 S1_3 N3_3 S2_3 -148.99(14) . . . . ?
O1_3 S1_3 N3_3 S2_3 -11.43(17) . . . . ?
C11_3 S1_3 N3_3 S2_3 100.90(15) . . . . ?
S1_3 N3_3 S2_3 O3_3 -19.62(18) . . . . ?
S1_3 N3_3 S2_3 O4_3 -156.21(12) . . . . ?
S1_3 N3_3 S2_3 C12_3 95.02(15) . . . . ?
O3_3 S2_3 C12_3 F6_3 177.60(17) . . . . ?
O4_3 S2_3 C12_3 F6_3 -58.62(19) . . . . ?
N3_3 S2_3 C12_3 F6_3 55.37(19) . . . . ?
O3_3 S2_3 C12_3 F5_3 -63.1(2) . . . . ?
O4_3 S2_3 C12_3 F5_3 60.6(2) . . . . ?
N3_3 S2_3 C12_3 F5_3 174.62(18) . . . . ?
O3_3 S2_3 C12_3 F4_3 54.3(2) . . . . ?
O4_3 S2_3 C12_3 F4_3 178.09(19) . . . . ?
N3_3 S2_3 C12_3 F4_3 -67.9(2) . . . . ?
F2B_3 C11B_3 S1B_3 O1B_3 149(2) . . . . ?
F3B_3 C11B_3 S1B_3 O1B_3 13(3) . . . . ?
F1B_3 C11B_3 S1B_3 O1B_3 -97(2) . . . . ?
F2B_3 C11B_3 S1B_3 O2B_3 -95(2) . . . . ?
F3B_3 C11B_3 S1B_3 O2B_3 130(2) . . . . ?
F1B_3 C11B_3 S1B_3 O2B_3 20(2) . . . . ?
F2B_3 C11B_3 S1B_3 N3B_3 28(2) . . . . ?
F3B_3 C11B_3 S1B_3 N3B_3 -108(2) . . . . ?
F1B_3 C11B_3 S1B_3 N3B_3 142.5(18) . . . . ?
O1B_3 S1B_3 N3B_3 S2B_3 140(2) . . . . ?
O2B_3 S1B_3 N3B_3 S2B_3 7(3) . . . . ?
C11B_3 S1B_3 N3B_3 S2B_3 -105(2) . . . . ?
S1B_3 N3B_3 S2B_3 O3B_3 150(2) . . . . ?
S1B_3 N3B_3 S2B_3 O4B_3 15(3) . . . . ?
S1B_3 N3B_3 S2B_3 C12B_3 -97(2) . . . . ?
O3B_3 S2B_3 C12B_3 F5B_3 -58(2) . . . . ?
O4B_3 S2B_3 C12B_3 F5B_3 69(2) . . . . ?
N3B_3 S2B_3 C12B_3 F5B_3 -171.9(19) . . . . ?
O3B_3 S2B_3 C12B_3 F6B_3 -175(2) . . . . ?
O4B_3 S2B_3 C12B_3 F6B_3 -48(2) . . . . ?
N3B_3 S2B_3 C12B_3 F6B_3 71(2) . . . . ?
O3B_3 S2B_3 C12B_3 F4B_3 57(2) . . . . ?
O4B_3 S2B_3 C12B_3 F4B_3 -175(2) . . . . ?
N3B_3 S2B_3 C12B_3 F4B_3 -56(2) . . . . ?
N1_3 B1 N1_4 C1_4 -139.30(12) . . . . ?
N1_1 B1 N1_4 C1_4 -19.09(17) . . . . ?
N1_2 B1 N1_4 C1_4 99.75(14) . . . . ?
N1_3 B1 N1_4 C5_4 43.85(15) . . . . ?
N1_1 B1 N1_4 C5_4 164.07(11) . . . . ?
N1_2 B1 N1_4 C5_4 -77.09(14) . . . . ?
C5_4 N1_4 C1_4 C2_4 1.6(2) . . . . ?
B1 N1_4 C1_4 C2_4 -175.32(13) . . . . ?
N1_4 C1_4 C2_4 C3_4 -0.7(2) . . . . ?
C10_4 N2_4 C3_4 C4_4 -14.7(2) . . . . ?
C6_4 N2_4 C3_4 C4_4 176.99(15) . . . . ?
C10_4 N2_4 C3_4 C2_4 165.19(15) . . . . ?
C6_4 N2_4 C3_4 C2_4 -3.1(2) . . . . ?
C1_4 C2_4 C3_4 N2_4 178.93(14) . . . . ?
C1_4 C2_4 C3_4 C4_4 -1.2(2) . . . . ?
N2_4 C3_4 C4_4 C5_4 -177.95(14) . . . . ?
C2_4 C3_4 C4_4 C5_4 2.2(2) . . . . ?
C3_4 C4_4 C5_4 N1_4 -1.4(2) . . . . ?
C1_4 N1_4 C5_4 C4_4 -0.5(2) . . . . ?
B1 N1_4 C5_4 C4_4 176.59(13) . . . . ?
C3_4 N2_4 C6_4 C7_4 107.53(19) . . . . ?
C10_4 N2_4 C6_4 C7_4 -62.0(2) . . . . ?
N2_4 C6_4 C7_4 C8_4 54.9(2) . . . . ?
C6_4 C7_4 C8_4 C9_4 -50.9(3) . . . . ?
C7_4 C8_4 C9_4 C10_4 52.3(3) . . . . ?
C3_4 N2_4 C10_4 C9_4 -107.19(19) . . . . ?
C6_4 N2_4 C10_4 C9_4 62.26(19) . . . . ?
C8_4 C9_4 C10_4 N2_4 -56.7(2) . . . . ?

_refine_diff_density_max         0.748
_refine_diff_density_min         -0.705
_refine_diff_density_rms         0.060

_shelx_res_file                  
;
TITL GM1_56_0m_a.res in P2(1)/n
    GM1_56_0m.res
    created by SHELXL-2019/3 at 09:44:28 on 15-Nov-2023
REM Old TITL GM1_56_0m in P2(1)/n
REM SHELXT solution in P2(1)/n: R1 0.220, Rweak 0.011, Alpha 0.056
REM <I/s>   0.703 for  181 systematic absences,  Orientation as input
REM Formula found by SHELXT:  C69 B N19 Cl6
CELL  0.71073  17.2248  13.2729  27.7992   90.000   90.267   90.000
ZERR    4.000   0.0008   0.0006   0.0010    0.000    0.002    0.000
LATT  1
SYMM 1/2-X, 1/2+Y, 1/2-Z
SFAC C H B N S O F
UNIT 184 226.322 4 44 24 49.1601 72
OMIT 6 0 18
OMIT 10 0 6
OMIT 2 0 0
OMIT 1 1 2
TEMP -123.150
SIZE 0.41 0.25 0.12
L.S. 30
BOND $H
ACTA
CONF
LIST 4
FMAP 2
PLAN 20
DFIX_3 0.99 C6 H6A C6 H6B
DFIX_2 0.84 O5B H5A O5B H5B
DFIX_2 1.36 H5A H5B
DFIX 2.0 H5A_2 N3_3
REM TWIN 1 0 0 0 -1 0 0 0 -1
SIMU_2 0.01 0.01
SIMU_3 0.01 0.01
REM BASF 0.02360
SUMP 1.0 0 1.0 2 1.0 5 1.0 6
WGHT    0.060100    3.911000
FVAR       0.37922   0.51708   0.94509   0.29023   0.42627   0.05660
B1    3    0.266215    0.496641    0.428761    11.00000    0.02430    0.02111 =
         0.02505    0.00002    0.00543    0.00009
RESI 1
N1    4    0.352768    0.468136    0.419582    11.00000    0.02409    0.01918 =
         0.02808   -0.00023    0.00572   -0.00100
N2    4    0.581278    0.384764    0.389401    11.00000    0.02346    0.02715 =
         0.05551   -0.01004    0.00158    0.00081
C1    1    0.372554    0.370684    0.408844    11.00000    0.02630    0.01932 =
         0.03000   -0.00057    0.00613   -0.00217
AFIX  43
H1    2    0.332485    0.321505    0.408392    11.00000   -1.20000
AFIX   0
C2    1    0.445763    0.340298    0.398843    11.00000    0.02656    0.01947 =
         0.02927   -0.00152    0.00352   -0.00014
AFIX  43
H2    2    0.455796    0.271279    0.392297    11.00000   -1.20000
AFIX   0
C3    1    0.508091    0.411502    0.398074    11.00000    0.02429    0.02244 =
         0.03182   -0.00290    0.00110    0.00021
C4    1    0.486062    0.512913    0.407446    11.00000    0.02552    0.02123 =
         0.04309   -0.00427    0.00454   -0.00260
AFIX  43
H4    2    0.524234    0.564518    0.406390    11.00000   -1.20000
AFIX   0
C5    1    0.411383    0.537247    0.417879    11.00000    0.02741    0.01898 =
         0.03538   -0.00151    0.00546   -0.00189
AFIX  43
H5    2    0.399367    0.605777    0.424310    11.00000   -1.20000
AFIX   0
C6    1    0.605237    0.281140    0.378310    11.00000    0.02726    0.02730 =
         0.05327   -0.00685   -0.00095    0.00578
AFIX  23
H6A   2    0.563604    0.233739    0.387708    11.00000   -1.20000
H6B   2    0.652495    0.264080    0.397007    11.00000   -1.20000
AFIX   0
C7    1    0.621527    0.270237    0.325213    11.00000    0.04615    0.04193 =
         0.05286   -0.01530   -0.00315    0.00270
AFIX  23
H7A   2    0.572667    0.279295    0.306823    11.00000   -1.20000
H7B   2    0.641215    0.201516    0.318726    11.00000   -1.20000
AFIX   0
C8    1    0.680898    0.347177    0.308445    11.00000    0.05229    0.05705 =
         0.05347   -0.00749    0.01076    0.00175
AFIX  23
H8A   2    0.732239    0.330924    0.322598    11.00000   -1.20000
H8B   2    0.685544    0.343834    0.272999    11.00000   -1.20000
AFIX   0
C9    1    0.657428    0.453052    0.323183    11.00000    0.04239    0.04406 =
         0.07999    0.00474    0.01188   -0.00548
AFIX  23
H9A   2    0.699210    0.500926    0.314611    11.00000   -1.20000
H9B   2    0.609822    0.472982    0.305507    11.00000   -1.20000
AFIX   0
C10   1    0.642627    0.458091    0.376932    11.00000    0.02459    0.03521 =
         0.08270   -0.01962    0.00605   -0.00494
AFIX  23
H10A  2    0.690903    0.442057    0.394817    11.00000   -1.20000
H10B  2    0.626021    0.526920    0.385963    11.00000   -1.20000
AFIX   0
F1    7    0.497279    0.597120    0.009523    11.00000    0.09725    0.03302 =
         0.10567    0.00644   -0.02664   -0.00888
F2    7    0.439098    0.670952   -0.049246    11.00000    0.05029    0.05632 =
         0.08231   -0.01508   -0.02209   -0.00746
F3    7    0.560947    0.637455   -0.053794    11.00000    0.06361    0.09905 =
         0.09175   -0.05711    0.00031    0.02053
C11   1    0.505155    0.666275   -0.024659    11.00000    0.04162    0.04172 =
         0.06408   -0.01355   -0.00668    0.00417
S1    5    0.525626    0.788563    0.002627    11.00000    0.02329    0.03160 =
         0.03828    0.00005    0.00138   -0.00068
O1    6    0.463195    0.805479    0.035197    11.00000    0.02755    0.05140 =
         0.05166   -0.00692    0.00543    0.00805
O2    6    0.533146    0.854645   -0.037680    11.00000    0.04254    0.05453 =
         0.04922    0.01613   -0.00986   -0.01307
N3    4    0.607719    0.767932    0.025648    11.00000    0.02150    0.05049 =
         0.03447    0.00060    0.00347    0.00148
S2    5    0.631676    0.776477    0.079975    11.00000    0.02715    0.04913 =
         0.03341    0.00438    0.00258    0.00127
O3    6    0.583406    0.838545    0.109217    11.00000    0.04266    0.04963 =
         0.03967   -0.00554    0.00363    0.00028
O4    6    0.713504    0.792798    0.082121    11.00000    0.02701    0.10815 =
         0.04598    0.00501   -0.00596   -0.00182
C12   1    0.618467    0.649929    0.104463    11.00000    0.09127    0.05496 =
         0.04775    0.01268    0.00858    0.01668
F4    7    0.653819    0.581892    0.077635    11.00000    0.16389    0.06067 =
         0.07686    0.00522    0.01317    0.04849
F5    7    0.543399    0.627313    0.107083    11.00000    0.11418    0.06800 =
         0.07862    0.02185    0.02066   -0.03165
F6    7    0.648326    0.645894    0.148652    11.00000    0.14532    0.08835 =
         0.05081    0.02556   -0.00440    0.03238
RESI 2
N1    4    0.217590    0.449837    0.386812    11.00000    0.02607    0.02323 =
         0.02344   -0.00054    0.00607   -0.00123
N2    4    0.086379    0.341161    0.270735    11.00000    0.04179    0.04066 =
         0.02574   -0.00536    0.00101   -0.00337
C1    1    0.246234    0.447140    0.340815    11.00000    0.03122    0.02739 =
         0.02451   -0.00075    0.00861   -0.00193
AFIX  43
H1    2    0.297087    0.472358    0.335477    11.00000   -1.20000
AFIX   0
C2    1    0.206029    0.410516    0.302588    11.00000    0.03507    0.02801 =
         0.02472   -0.00105    0.00779   -0.00056
AFIX  43
H2    2    0.229938    0.408520    0.271876    11.00000   -1.20000
AFIX   0
C3    1    0.128415    0.374955    0.307782    11.00000    0.03467    0.02566 =
         0.02479   -0.00179    0.00264    0.00032
C4    1    0.099399    0.378233    0.355763    11.00000    0.02838    0.03689 =
         0.02661   -0.00301    0.00444   -0.00369
AFIX  43
H4    2    0.048205    0.355330    0.362101    11.00000   -1.20000
AFIX   0
C5    1    0.144005    0.413679    0.392532    11.00000    0.02691    0.03143 =
         0.02524   -0.00234    0.00633   -0.00321
AFIX  43
H5    2    0.122747    0.413260    0.424003    11.00000   -1.20000
AFIX   0
C6    1    0.117655    0.320999    0.222518    11.00000    0.05759    0.04859 =
         0.02417   -0.00602    0.00565   -0.01075
AFIX  23
H6A   2    0.174347    0.333269    0.222427    11.00000   -1.20000
H6B   2    0.093259    0.366980    0.198830    11.00000   -1.20000
AFIX   0
C7    1    0.101179    0.211850    0.208523    11.00000    0.06449    0.04792 =
         0.03943   -0.01378    0.00203   -0.00214
AFIX  23
H7A   2    0.120053    0.199689    0.175444    11.00000   -1.20000
H7B   2    0.129923    0.166341    0.230490    11.00000   -1.20000
AFIX   0
C8    1    0.015286    0.187685    0.210852    11.00000    0.06676    0.03920 =
         0.04614   -0.00734   -0.00477   -0.00835
AFIX  23
H8A   2    0.007199    0.114991    0.204625    11.00000   -1.20000
H8B   2   -0.012842    0.226141    0.185723    11.00000   -1.20000
AFIX   0
C9    1   -0.016717    0.214627    0.260052    11.00000    0.05573    0.05591 =
         0.04071    0.00522   -0.00237   -0.01663
AFIX  23
H9A   2   -0.073773    0.205631    0.259890    11.00000   -1.20000
H9B   2    0.005493    0.168532    0.284499    11.00000   -1.20000
AFIX   0
C10   1    0.002562    0.322304    0.273395    11.00000    0.03856    0.05901 =
         0.03371   -0.00919   -0.00402   -0.00190
AFIX  23
H10A  2   -0.024999    0.368725    0.251284    11.00000   -1.20000
H10B  2   -0.015657    0.336046    0.306475    11.00000   -1.20000
AFIX   0
PART 1 21
SAME_1 F1 > F6
F1    7    0.457550    0.501798    0.177302    21.00000    0.06562    0.05034 =
         0.06084    0.02415    0.00844   -0.00348
F2    7    0.548195    0.423130    0.215941    21.00000    0.04619    0.06908 =
         0.07569    0.00518    0.00718   -0.01714
F3    7    0.474016    0.356336    0.156804    21.00000    0.07327    0.06688 =
         0.04370   -0.00495    0.01949   -0.00139
C11   1    0.480351    0.413096    0.195085    21.00000    0.04548    0.04086 =
         0.04073    0.00405    0.01317   -0.00428
S1    5    0.410608    0.377013    0.241818    21.00000    0.04102    0.03638 =
         0.02910   -0.00208    0.00340   -0.00166
O1    6    0.432173    0.440124    0.281149    21.00000    0.05639    0.06437 =
         0.04311   -0.01483    0.00426   -0.00648
O2    6    0.338158    0.391597    0.218889    21.00000    0.04047    0.04775 =
         0.04600   -0.00475    0.00896    0.00666
N3    4    0.439765    0.266804    0.252304    21.00000    0.04618    0.03888 =
         0.05224    0.00375   -0.00130   -0.00927
S2    5    0.392548    0.169058    0.239984    21.00000    0.05714    0.04324 =
         0.03359   -0.00264    0.00778   -0.01808
O3    6    0.445682    0.090326    0.228574    21.00000    0.07958    0.05155 =
         0.10644   -0.02112    0.05094   -0.00508
O4    6    0.323441    0.180846    0.211389    21.00000    0.09067    0.07198 =
         0.05859    0.02286   -0.03824   -0.03735
C12   1    0.353739    0.133682    0.297959    21.00000    0.07550    0.03024 =
         0.03127   -0.00013    0.00378   -0.01054
F4    7    0.303431    0.204647    0.311542    21.00000    0.08581    0.05327 =
         0.07808   -0.00962    0.04148    0.00249
F5    7    0.315864    0.046869    0.292744    21.00000    0.08974    0.03488 =
         0.05008    0.00332    0.01759   -0.01570
F6    7    0.406309    0.117369    0.330742    21.00000    0.13031    0.07071 =
         0.04929    0.01751   -0.02856   -0.02375
PART 2
SAME_1 F1 > F6
F1B   7    0.475642    0.498246    0.180118    51.00000    0.06397    0.05358 =
         0.06605    0.01976    0.01357   -0.00135
F2B   7    0.555052    0.394739    0.211217    51.00000    0.04021    0.06057 =
         0.06263    0.00244    0.00615   -0.00549
F3B   7    0.479749    0.335509    0.162496    51.00000    0.06328    0.03870 =
         0.04015    0.00489    0.02677    0.00590
C11B  1    0.480740    0.405406    0.197253    51.00000    0.04821    0.04235 =
         0.04473    0.00315    0.00866   -0.00017
S1B   5    0.405415    0.377842    0.241146    51.00000    0.04391    0.03126 =
         0.03061   -0.00089    0.00894   -0.00595
O1B   6    0.410081    0.453458    0.277515    51.00000    0.05077    0.04001 =
         0.03982   -0.01173    0.00803   -0.00448
O2B   6    0.334129    0.368483    0.214168    51.00000    0.03732    0.03339 =
         0.03538   -0.00481    0.00492    0.00323
N3B   4    0.435393    0.275103    0.263987    51.00000    0.03418    0.03543 =
         0.02943    0.00375   -0.00103   -0.00677
S2B   5    0.407793    0.166826    0.247215    51.00000    0.03668    0.02833 =
         0.03012    0.00296   -0.00001    0.00126
O3B   6    0.386625    0.153899    0.199135    51.00000    0.09654    0.04529 =
         0.02966   -0.00106   -0.00787   -0.01681
O4B   6    0.458368    0.094503    0.268814    51.00000    0.05640    0.04548 =
         0.07872    0.01080   -0.00930    0.01095
C12B  1    0.316879    0.152290    0.280578    51.00000    0.06678    0.04127 =
         0.05735    0.00186    0.00837   -0.01101
F4B   7    0.323382    0.193749    0.324926    51.00000    0.08297    0.05586 =
         0.03823   -0.01714    0.01039   -0.01129
F5B   7    0.296767    0.058097    0.285906    51.00000    0.06353    0.03371 =
         0.05466    0.00157    0.00672   -0.01668
F6B   7    0.258798    0.192602    0.254741    51.00000    0.06068    0.10033 =
         0.11689    0.03803   -0.00444   -0.00936
O5B   6    0.445264    0.089076    0.379691    41.00000    0.05185    0.03538 =
         0.04673    0.00153   -0.00610    0.00893
H5A   2    0.477376    0.040733    0.390253    41.00000   -1.50000
H5B   2    0.461498    0.103016    0.352148    41.00000   -1.50000
PART 3 61
SAME_1 F1 > F6
F1C   7    0.457067    0.467754    0.165167    61.00000    0.06213    0.05154 =
         0.05079    0.00900    0.01415   -0.00342
F2C   7    0.554909    0.407838    0.200301    61.00000    0.05428    0.05188 =
         0.05357    0.00380    0.01458   -0.00364
F3C   7    0.471776    0.307986    0.169028    61.00000    0.06065    0.04970 =
         0.04614    0.00086    0.01680   -0.00014
C11C  1    0.479726    0.392529    0.194154    61.00000    0.05316    0.04839 =
         0.04837    0.00524    0.01148   -0.00261
S1C   5    0.418589    0.393349    0.247216    61.00000    0.04760    0.04145 =
         0.03670    0.00364    0.00781   -0.00141
O1C   6    0.459596    0.447252    0.283208    61.00000    0.04760    0.04403 =
         0.03736   -0.00800    0.00410   -0.00790
O2C   6    0.348878    0.438247    0.227927    61.00000    0.04394    0.04296 =
         0.03955   -0.00486    0.00597    0.00334
N3C   4    0.407672    0.281513    0.263876    61.00000    0.04781    0.04015 =
         0.04127    0.00240    0.00351   -0.00557
S2C   5    0.338230    0.201722    0.264296    61.00000    0.06599    0.05425 =
         0.05663    0.00298    0.00446   -0.00774
O3C   6    0.269364    0.212988    0.288071    61.00000    0.06223    0.04607 =
         0.04998    0.00327    0.00910   -0.00753
O4C   6    0.343648    0.158645    0.214829    61.00000    0.06824    0.05292 =
         0.05699    0.00981   -0.01099   -0.01134
C12C  1    0.384137    0.107967    0.301203    61.00000    0.07491    0.04532 =
         0.04951    0.00039    0.00274   -0.00902
F4C   7    0.356444    0.018009    0.295996    61.00000    0.08557    0.04723 =
         0.05367    0.00512   -0.00093   -0.01093
F5C   7    0.455492    0.115598    0.313578    61.00000    0.07445    0.04609 =
         0.05059    0.00896   -0.00919   -0.00068
F6C   7    0.358693    0.152264    0.340078    61.00000    0.06933    0.03701 =
         0.03557    0.00139   -0.00172   -0.01028
PART 0
RESI 3
N1    4    0.256972    0.613240    0.430002    11.00000    0.02645    0.02163 =
         0.02455   -0.00019    0.00355    0.00179
N2    4    0.250780    0.927856    0.432433    11.00000    0.05257    0.02186 =
         0.03839   -0.00171   -0.00099   -0.00123
C1    1    0.231049    0.667498    0.391610    11.00000    0.03221    0.02350 =
         0.02526   -0.00086    0.00242    0.00201
AFIX  43
H1    2    0.213850    0.632058    0.363849    11.00000   -1.20000
AFIX   0
C2    1    0.228527    0.770164    0.390997    11.00000    0.03700    0.02404 =
         0.02894    0.00087    0.00073    0.00258
AFIX  43
H2    2    0.210552    0.804045    0.362979    11.00000   -1.20000
AFIX   0
C3    1    0.252505    0.827293    0.431841    11.00000    0.02859    0.02281 =
         0.03161   -0.00171    0.00465   -0.00027
C4    1    0.277761    0.769331    0.472106    11.00000    0.02714    0.02561 =
         0.02903   -0.00365    0.00218    0.00081
AFIX  43
H4    2    0.293506    0.802409    0.500843    11.00000   -1.20000
AFIX   0
C5    1    0.279505    0.667097    0.469729    11.00000    0.02784    0.02650 =
         0.02663   -0.00158    0.00165    0.00161
AFIX  43
H5    2    0.297337    0.630963    0.497133    11.00000   -1.20000
AFIX   0
C6    1    0.241829    0.988819    0.388479    11.00000    0.07407    0.02513 =
         0.04662    0.00476    0.00430    0.00013
REM AFIX 23
H6A   2    0.226416    0.946514    0.360831    11.00000   -1.20000
H6B   2    0.293340    1.021628    0.384526    11.00000   -1.20000
REM AFIX 0
C7    1    0.179901    1.070013    0.394944    11.00000    0.05730    0.03529 =
         0.05476    0.01113   -0.00646   -0.00123
AFIX  23
H7A   2    0.176980    1.112200    0.365623    11.00000   -1.20000
H7B   2    0.128642    1.037845    0.399656    11.00000   -1.20000
AFIX   0
C8    1    0.199043    1.135432    0.437843    11.00000    0.05949    0.03000 =
         0.06773   -0.00059   -0.00212    0.00889
AFIX  23
H8A   2    0.156857    1.184868    0.443003    11.00000   -1.20000
H8B   2    0.247670    1.173035    0.431808    11.00000   -1.20000
AFIX   0
C9    1    0.208601    1.069859    0.482393    11.00000    0.06430    0.03538 =
         0.05399   -0.01036   -0.00711    0.01065
AFIX  23
H9A   2    0.223638    1.112637    0.510082    11.00000   -1.20000
H9B   2    0.158392    1.037400    0.490011    11.00000   -1.20000
AFIX   0
C10   1    0.270043    0.989074    0.474852    11.00000    0.05445    0.02754 =
         0.05731   -0.01044   -0.01737    0.00182
AFIX  23
H10A  2    0.321362    1.021223    0.470358    11.00000   -1.20000
H10B  2    0.273058    0.945340    0.503649    11.00000   -1.20000
AFIX   0
PART 2 31
SAME_1 F1 > F6
F1    7    0.714969   -0.018573    0.323843    31.00000    0.07184    0.09595 =
         0.05908    0.00035    0.02026   -0.03578
F2    7    0.636771   -0.145365    0.319547    31.00000    0.06793    0.06048 =
         0.04635   -0.01566   -0.00003   -0.00866
F3    7    0.592868    0.006040    0.312606    31.00000    0.09661    0.05998 =
         0.04464    0.01556   -0.01193   -0.00965
C11   1    0.644629   -0.050942    0.335414    31.00000    0.05856    0.05138 =
         0.03999    0.00224    0.00428   -0.01781
S1    5    0.631339   -0.045348    0.400796    31.00000    0.04791    0.02570 =
         0.03496    0.00262    0.00084   -0.00863
O1    6    0.690083   -0.110487    0.419379    31.00000    0.04365    0.03859 =
         0.04782    0.00317   -0.00649   -0.00724
O2    6    0.635982    0.059273    0.411922    31.00000    0.07381    0.02699 =
         0.05542    0.00033    0.00095   -0.01009
N3    4    0.544762   -0.082852    0.406281    31.00000    0.04269    0.03062 =
         0.04645    0.01130    0.00321   -0.00108
S2    5    0.519728   -0.191720    0.421711    31.00000    0.03615    0.02693 =
         0.03462    0.00029    0.00108   -0.00521
O3    6    0.576574   -0.268671    0.416382    31.00000    0.04675    0.02453 =
         0.09904   -0.00517    0.00636   -0.00326
O4    6    0.443085   -0.212210    0.404419    31.00000    0.04031    0.05800 =
         0.04075   -0.00096   -0.00455   -0.01368
C12   1    0.505420   -0.178557    0.486457    31.00000    0.06184    0.07764 =
         0.03259    0.00801   -0.00574   -0.03448
F4    7    0.573593   -0.161941    0.508298    31.00000    0.08554    0.12173 =
         0.04478    0.01729   -0.02428   -0.05741
F5    7    0.477123   -0.264991    0.503454    31.00000    0.09467    0.11366 =
         0.05109    0.04274   -0.01877   -0.05975
F6    7    0.455852   -0.106430    0.496701    31.00000    0.08839    0.11305 =
         0.06463   -0.03899    0.03265   -0.01675
PART 3 -31
SAME_1 F1 > F6
F1B   7    0.585005   -0.016507    0.303603   -31.00000    0.07430    0.06187 =
         0.04539   -0.00141   -0.00231   -0.00837
F2B   7    0.653248   -0.141859    0.326444   -31.00000    0.06746    0.06859 =
         0.04799   -0.01164    0.00357   -0.01726
F3B   7    0.695844    0.013273    0.329821   -31.00000    0.07503    0.06650 =
         0.04512    0.00901    0.01068   -0.01453
C11B  1    0.636415   -0.047860    0.337456   -31.00000    0.06943    0.05967 =
         0.04641    0.00141    0.00255   -0.01443
S1B   5    0.581126   -0.029600    0.392567   -31.00000    0.06851    0.04847 =
         0.05065    0.00730    0.00743    0.00012
O1B   6    0.607899    0.066982    0.408996   -31.00000    0.06033    0.02742 =
         0.04633    0.00415    0.00814   -0.00587
O2B   6    0.504558   -0.026520    0.371859   -31.00000    0.06238    0.05155 =
         0.05979    0.00991    0.00458    0.00257
N3B   4    0.596640   -0.113748    0.429131   -31.00000    0.04875    0.03735 =
         0.04454    0.00537    0.00031   -0.00822
S2B   5    0.541280   -0.203380    0.442773   -31.00000    0.04974    0.04305 =
         0.04454    0.00142   -0.00214   -0.01608
O3B   6    0.586296   -0.285151    0.456087   -31.00000    0.04140    0.03468 =
         0.06483   -0.01287    0.00533   -0.00315
O4B   6    0.476762   -0.219214    0.409170   -31.00000    0.04021    0.03751 =
         0.05264   -0.00377   -0.00294   -0.01441
C12B  1    0.495561   -0.154220    0.496147   -31.00000    0.07336    0.09392 =
         0.04369    0.00338   -0.00620   -0.03192
F4B   7    0.546741   -0.128445    0.529580   -31.00000    0.07395    0.09941 =
         0.04398   -0.01019   -0.01032   -0.03551
F5B   7    0.454347   -0.225585    0.515862   -31.00000    0.07744    0.09762 =
         0.04330   -0.00138   -0.00449   -0.03215
F6B   7    0.449407   -0.082921    0.480116   -31.00000    0.06384    0.08612 =
         0.03717   -0.00529    0.00292   -0.01251
PART 0
RESI 4
N1    4    0.237768    0.456107    0.478481    11.00000    0.02528    0.02393 =
         0.02388    0.00046    0.00476    0.00040
N2    4    0.140219    0.346421    0.605690    11.00000    0.04634    0.03436 =
         0.02846    0.00309    0.01368   -0.00199
C1    1    0.272373    0.381095    0.504256    11.00000    0.02947    0.02410 =
         0.02663    0.00030    0.00482    0.00086
AFIX  43
H1    2    0.319661    0.353779    0.492592    11.00000   -1.20000
AFIX   0
C2    1    0.242792    0.343124    0.545887    11.00000    0.03481    0.02616 =
         0.02668    0.00180    0.00539    0.00054
AFIX  43
H2    2    0.269284    0.290232    0.562109    11.00000   -1.20000
AFIX   0
C3    1    0.172389    0.382119    0.565314    11.00000    0.03297    0.02738 =
         0.02445   -0.00161    0.00649   -0.00547
C4    1    0.138177    0.462488    0.538761    11.00000    0.02772    0.03084 =
         0.02643   -0.00192    0.00665   -0.00132
AFIX  43
H4    2    0.092171    0.493544    0.550263    11.00000   -1.20000
AFIX   0
C5    1    0.170621    0.495279    0.497128    11.00000    0.02607    0.02827 =
         0.02578   -0.00036    0.00481    0.00142
AFIX  43
H5    2    0.145485    0.548092    0.480044    11.00000   -1.20000
AFIX   0
C6    1    0.171997    0.260516    0.632643    11.00000    0.06465    0.03073 =
         0.03493    0.00709    0.01841   -0.00122
AFIX  23
H6A   2    0.211076    0.225243    0.612798    11.00000   -1.20000
H6B   2    0.129844    0.212314    0.640033    11.00000   -1.20000
AFIX   0
C7    1    0.209417    0.296452    0.679090    11.00000    0.07033    0.04792 =
         0.03885    0.00760    0.00354    0.00709
AFIX  23
H7A   2    0.255402    0.338239    0.671584    11.00000   -1.20000
H7B   2    0.227088    0.237586    0.698074    11.00000   -1.20000
AFIX   0
C8    1    0.152129    0.358018    0.708651    11.00000    0.09147    0.05838 =
         0.03246   -0.00193    0.00548    0.01380
AFIX  23
H8A   2    0.179675    0.388766    0.736324    11.00000   -1.20000
H8B   2    0.111394    0.312870    0.721439    11.00000   -1.20000
AFIX   0
C9    1    0.114143    0.441055    0.678523    11.00000    0.06988    0.04442 =
         0.03622   -0.00463    0.01174    0.00466
AFIX  23
H9A   2    0.072951    0.474094    0.697587    11.00000   -1.20000
H9B   2    0.153477    0.492620    0.670383    11.00000   -1.20000
AFIX   0
C10   1    0.079147    0.398811    0.632487    11.00000    0.04537    0.04571 =
         0.03310    0.00178    0.01778   -0.00133
AFIX  23
H10A  2    0.036698    0.351329    0.640273    11.00000   -1.20000
H10B  2    0.057330    0.454149    0.612741    11.00000   -1.20000
RESI 0
AFIX   0
HKLF 4


REM  GM1_56_0m_a.res in P2(1)/n
REM wR2 = 0.1461, GooF = S = 1.052, Restrained GooF = 1.125 for all data
REM R1 = 0.0503 for 19244 Fo > 4sig(Fo) and 0.0637 for all 24204 data
REM 1278 parameters refined using 2338 restraints

END

WGHT      0.0601      3.9111

REM Highest difference peak  0.748,  deepest hole -0.705,  1-sigma level  0.060
Q1    1   0.5158  0.7462  0.0275  11.00000  0.05    0.67
Q2    1   0.4217  0.1146  0.2112  11.00000  0.05    0.57
Q3    1   0.5832 -0.2639  0.4414  11.00000  0.05    0.54
Q4    1   0.4721  0.1009  0.2443  11.00000  0.05    0.47
Q5    1   0.5622 -0.1056  0.5050  11.00000  0.05    0.46
Q6    1   0.1559  0.4764  0.5181  11.00000  0.05    0.42
Q7    1   0.3550  0.1602  0.2040  11.00000  0.05    0.42
Q8    1   0.6278  0.7180  0.0871  11.00000  0.05    0.41
Q9    1   0.4802  0.1601  0.2772  11.00000  0.05    0.41
Q10   1   0.4381  0.3809  0.2904  11.00000  0.05    0.41
Q11   1   0.4418  0.1245  0.3252  11.00000  0.05    0.40
Q12   1   0.2641  0.1444  0.2366  11.00000  0.05    0.39
Q13   1   0.2368  0.7196  0.3922  11.00000  0.05    0.39
Q14   1   0.1970  0.9841  0.3868  11.00000  0.05    0.38
Q15   1   0.5214  0.3003  0.2065  11.00000  0.05    0.38
Q16   1   0.7249 -0.0620  0.3606  11.00000  0.05    0.38
Q17   1   0.6827  0.3960  0.3217  11.00000  0.05    0.37
Q18   1   0.6659  0.4744  0.3468  11.00000  0.05    0.37
Q19   1   0.2551  0.3602  0.5257  11.00000  0.05    0.36
Q20   1   0.5362  0.3220  0.2115  11.00000  0.05    0.36
;
_shelx_res_checksum              25914

_shelx_hkl_file                  
;
   2   0   0 -0.0072 0.08579   2
  -2   0   0 0.07562 0.09498   2
   3   0   0 -0.1921 0.09812   2
  -4   0   0 47.5494 1.81557   2
  -4   0   0 48.9838 1.82494   2
   4   0   0 46.4757 1.79613   2
  -5   0   0 -0.8747 0.39205   2
   5   0   0 -0.7784 0.36783   2
  -6   0   0 449.374 15.5090   2
   6   0   0 450.810 15.4979   2
  -6   0   0 496.109 15.5302   2
  -7   0   0 0.09295 0.60129   2
   7   0   0 0.40951 0.51815   2
  -7   0   0 0.99664 0.60347   2
  -8   0   0 2701.53 95.4378   1
   8   0   0 2661.98 94.9498   1
   9   0   0 0.02504 0.45745   2
 -10   0   0 397.763 13.9329   2
  10   0   0 416.794 13.8958   2
 -10   0   0 421.337 13.9579   2
 -11   0   0 1.18845 0.81535   2
  11   0   0 2.57082 0.66885   2
 -11   0   0 -0.3525 0.81178   2
  11   0   0 1.70147 0.78133   2
 -12   0   0 38.8962 2.37305   2
  12   0   0 37.2388 2.18940   2
 -12   0   0 39.8499 2.40702   2
  13   0   0 0.11802 0.87004   2
 -14   0   0 40.7736 2.80331   2
 -14   0   0 46.3704 2.73198   2
  14   0   0 44.0134 2.52605   2
 -15   0   0 -1.7017 1.23924   2
 -15   0   0 1.43225 1.26081   2
  15   0   0 1.11632 1.03348   2
 -16   0   0 52.9115 3.16536   2
  16   0   0 50.1326 2.80314   2
 -16   0   0 43.1171 3.20873   2
 -17   0   0 1.79929 1.32250   2
  17   0   0 -0.7043 1.07812   2
  17   0   0 -1.1616 1.04556   2
 -17   0   0 -1.0497 1.35653   2
  18   0   0 308.754 10.7956   2
 -18   0   0 289.422 11.0210   2
 -18   0   0 327.140 11.1583   2
  19   0   0 1.60213 1.11095   2
 -19   0   0 0.71154 1.46803   2
 -19   0   0 0.40971 1.44452   2
 -20   0   0 71.9135 4.13327   2
  20   0   0 70.0673 3.44375   2
 -20   0   0 61.6711 4.14833   2
  21   0   0 0.42374 1.14133   2
 -21   0   0 0.12225 1.60638   2
  22   0   0 49.5409 3.16733   2
 -22   0   0 48.8631 3.83499   2
 -22   0   0 52.7283 4.07834   2
  23   0   0 -1.5009 1.15910   2
 -23   0   0 -2.2844 1.74768   2
 -23   0   0 0.76779 1.67444   2
  24   0   0 3.75818 1.30874   2
 -24   0   0 1.25037 1.92386   2
 -24   0   0 4.10081 1.84620   2
 -25   0   0 0.00366 1.84813   2
 -26   0   0 97.2969 5.55990   2
  -2  -1   0 3933.49 131.393   1
   4  -1   0 2589.07 86.9818   1
  -4  -1   0 2505.02 86.6548   1
  -4   1   0 2457.49 86.9287   1
   4   1   0 2573.17 86.7143   1
  -5  -1   0 568.865 19.0067   2
   5  -1   0 567.855 19.0066   2
  -5  -1   0 576.624 18.9991   2
   5   1   0 579.470 18.9924   2
  -5   1   0 569.003 19.0104   2
  -6  -1   0 141.909 5.13595   2
   6  -1   0 153.726 5.15605   2
  -6  -1   0 148.712 5.15463   2
   6  -1   0 153.435 5.14446   2
   6   1   0 148.269 5.12162   2
  -6   1   0 148.141 5.15614   2
  -7  -1   0 107.606 3.95520   2
  -7  -1   0 117.305 3.94369   2
   7  -1   0 110.433 3.94231   2
  -7   1   0 104.568 3.95160   2
  -7   1   0 105.794 3.97817   2
   7   1   0 108.104 3.89688   2
  -8  -1   0 442.440 14.7875   2
   8  -1   0 461.916 14.7639   2
   8  -1   0 446.115 14.7703   2
  -8  -1   0 435.970 14.7725   2
  -8   1   0 438.792 14.7851   2
   8   1   0 441.444 14.7423   2
  -8   1   0 413.428 14.7820   2
  -9  -1   0 466.847 15.4798   2
   9  -1   0 481.958 15.4558   2
   9  -1   0 445.370 15.4497   2
  -9  -1   0 457.729 15.4827   2
   9   1   0 452.767 15.4292   2
  -9   1   0 455.202 15.4792   2
 -10  -1   0 457.774 15.6881   2
  10  -1   0 459.247 15.6537   2
 -10  -1   0 477.908 15.6876   2
  10  -1   0 465.995 15.6373   2
 -10   1   0 455.110 15.6800   2
  10   1   0 447.797 15.6159   2
 -10   1   0 492.698 15.7146   2
 -11  -1   0 640.681 20.6452   2
  11  -1   0 611.428 20.5919   2
  11  -1   0 617.326 20.5725   2
 -11  -1   0 598.530 20.6133   2
  11   1   0 617.242 20.5638   2
 -11   1   0 593.181 20.6273   2
 -11   1   0 623.662 20.6421   2
  12  -1   0 274.456 9.04961   2
 -12  -1   0 268.741 9.17141   2
  12  -1   0 257.540 9.07758   2
 -12  -1   0 255.402 9.13250   2
  12   1   0 260.227 9.04769   2
 -12   1   0 246.632 9.14045   2
 -12   1   0 270.209 9.15956   2
  13  -1   0 197.688 7.45217   2
 -13  -1   0 208.895 7.63111   2
 -13  -1   0 219.820 7.66773   2
  13  -1   0 211.115 7.55874   2
  13   1   0 223.595 7.52962   2
 -13   1   0 217.657 7.68033   2
  14  -1   0 193.342 7.04755   2
 -14  -1   0 190.810 7.13131   2
 -14  -1   0 201.363 7.20425   2
  14   1   0 197.260 7.00049   2
 -14   1   0 203.944 7.21821   2
 -14   1   0 184.264 7.17402   2
 -15  -1   0 3.93168 1.19142   2
 -15  -1   0 4.12398 1.29511   2
  15  -1   0 3.21056 1.10830   2
  15   1   0 1.87001 1.17805   2
  15   1   0 4.30241 1.08915   2
 -15   1   0 4.62538 1.38275   2
 -15   1   0 3.97826 1.33565   2
 -16  -1   0 303.439 10.4246   2
  16  -1   0 284.899 10.2308   2
 -16  -1   0 285.958 10.3582   2
 -16   1   0 275.056 10.3962   2
  16   1   0 290.625 10.1692   2
 -16   1   0 302.355 10.4293   2
  16   1   0 290.360 10.1499   2
 -17  -1   0 14.2795 1.65510   2
 -17  -1   0 12.2731 1.54937   2
  17  -1   0 11.2130 1.36197   2
 -17   1   0 10.4758 1.65470   2
  17   1   0 11.4048 1.28615   2
 -17   1   0 12.2680 1.62789   2
  17   1   0 10.8161 1.27291   2
 -18  -1   0 94.9075 4.48334   2
 -18  -1   0 105.367 4.52157   2
  18  -1   0 88.9321 4.06331   2
  18   1   0 90.4574 4.01332   2
 -18   1   0 88.2577 4.53453   2
 -18   1   0 89.2371 4.48362   2
 -19  -1   0 50.0591 3.66859   2
 -19  -1   0 59.7667 3.64938   2
  19  -1   0 55.1724 3.08027   2
 -19   1   0 51.3349 3.76291   2
  19   1   0 56.2874 3.09070   2
 -19   1   0 55.6890 3.65288   2
  20  -1   0 4.91388 1.22873   2
 -20  -1   0 7.70799 1.67313   2
 -20  -1   0 6.82781 1.66908   2
 -20   1   0 8.85217 1.76686   2
  20   1   0 7.15780 1.30129   2
 -20   1   0 6.84122 1.78555   2
 -21  -1   0 7.28407 1.77586   2
  21  -1   0 5.67427 1.24375   2
 -21   1   0 6.44417 1.78700   2
  21   1   0 5.32512 1.26764   2
 -21   1   0 5.77142 1.73189   2
  22  -1   0 5.61974 1.30802   2
 -22  -1   0 3.27577 1.67905   2
 -22   1   0 3.41564 1.75355   2
 -22   1   0 7.55339 1.87253   2
  22   1   0 5.92688 1.29987   2
 -23  -1   0 5.13679 1.82892   2
  23  -1   0 4.37236 1.29283   2
 -23  -1   0 4.47817 1.73281   2
  23   1   0 4.40997 1.34346   2
 -23   1   0 4.75388 1.93623   2
 -23   1   0 7.32108 1.95380   2
 -24  -1   0 2.61024 1.86554   2
 -24  -1   0 0.56171 2.06803   2
  24  -1   0 1.22865 1.24886   2
 -24   1   0 4.16874 2.16658   2
 -24   1   0 -1.4605 1.81544   2
  24   1   0 -0.2669 1.23483   2
 -25  -1   0 3.37827 2.00877   2
 -25   1   0 0.45729 1.85783   2
 -26  -1   0 0.11990 1.97775   2
 -26   1   0 3.19785 2.11415   2
   0  -2   0 2288.35 75.1449   1
   0   2   0 2105.82 74.9580   1
   1  -2   0 182.533 6.27037   2
  -1  -2   0 188.848 6.26398   2
   1   2   0 188.855 6.25760   2
  -1   2   0 185.787 6.26923   2
  -2  -2   0 9999.99 328.226   1
   2   2   0 9757.88 328.242   1
   3  -2   0 81.9119 2.79509   2
  -3  -2   0 74.9647 2.74113   2
  -3  -2   0 74.6099 2.74827   2
  -3   2   0 81.9576 2.80879   2
  -3   2   0 74.9958 2.77595   2
   3   2   0 75.4074 2.72961   2
   4  -2   0 743.045 24.3011   2
  -4  -2   0 726.639 24.2734   2
   4   2   0 729.187 24.2700   2
   5  -2   0 80.9541 2.93937   2
  -5  -2   0 76.1717 2.90188   2
  -5  -2   0 88.3181 2.90219   2
   5   2   0 77.6004 2.86284   2
  -5   2   0 77.1473 2.94132   2
   6  -2   0 20.4641 1.32215   2
  -6  -2   0 20.8418 1.25932   2
  -6  -2   0 15.4324 1.27023   2
   6  -2   0 16.0237 1.30213   2
   6   2   0 20.2045 1.16426   2
  -6   2   0 18.3756 1.33474   2
  -6   2   0 23.3826 1.42640   2
  -7  -2   0 938.165 31.1634   2
   7  -2   0 948.447 31.1936   2
  -7  -2   0 928.297 31.1916   2
  -7   2   0 932.082 31.1934   2
   7   2   0 951.608 31.1542   2
  -8  -2   0 0.54997 0.73632   2
  -8  -2   0 0.94467 0.70223   2
   8  -2   0 0.57797 0.71238   2
  -8   2   0 1.34725 0.80318   2
   8   2   0 1.54281 0.65548   2
  -8   2   0 2.15686 0.81661   2
  -9  -2   0 435.684 14.9541   2
   9  -2   0 439.048 14.9367   2
  -9  -2   0 461.048 14.9387   2
   9  -2   0 440.457 14.9310   2
  -9   2   0 430.540 14.9470   2
   9   2   0 437.012 14.8848   2
  -9   2   0 461.240 14.9885   2
  10  -2   0 635.845 21.6591   2
 -10  -2   0 664.872 21.6957   2
  10  -2   0 644.434 21.6467   2
 -10  -2   0 639.987 21.6500   2
  10   2   0 654.221 21.6127   2
 -10   2   0 656.834 21.6888   2
 -10   2   0 635.766 21.6944   2
 -11  -2   0 818.292 27.4355   2
  11  -2   0 818.581 27.4209   2
  11  -2   0 831.208 27.4481   2
  11   2   0 843.597 27.3966   2
 -11   2   0 826.059 27.4715   2
 -11   2   0 795.084 27.4734   2
  12  -2   0 108.682 4.23849   2
 -12  -2   0 114.675 4.36665   2
  12  -2   0 106.884 4.28050   2
 -12  -2   0 105.979 4.28608   2
  12   2   0 107.486 4.15771   2
 -12   2   0 112.768 4.35912   2
  13  -2   0 0.15143 0.98596   2
  13  -2   0 2.16567 0.92018   2
 -13  -2   0 -0.1671 1.05703   2
 -13   2   0 0.42069 1.03606   2
  13   2   0 -0.6799 0.84799   2
 -13   2   0 -0.7980 1.16660   2
 -14  -2   0 98.8957 4.28251   2
  14  -2   0 100.610 4.24404   2
  14  -2   0 111.945 4.10468   2
 -14  -2   0 105.900 4.37079   2
 -14   2   0 106.487 4.40822   2
  14   2   0 98.0614 4.37010   2
  14   2   0 99.6888 4.08582   2
 -14   2   0 94.4571 4.45848   2
  15  -2   0 4.05673 1.19879   2
 -15  -2   0 4.63449 1.36257   2
 -15  -2   0 6.74152 1.28450   2
 -15   2   0 5.92629 1.43871   2
  15   2   0 7.77071 1.11010   2
 -15   2   0 3.20994 1.46867   2
  15   2   0 3.36497 1.14018   2
  16  -2   0 4.82676 1.24286   2
 -16  -2   0 4.01057 1.43230   2
 -16  -2   0 5.16239 1.39178   2
  16   2   0 4.52933 1.08590   2
  16   2   0 5.20645 1.16746   2
 -16   2   0 3.74777 1.38346   2
 -16   2   0 5.08686 1.48483   2
 -17  -2   0 45.8672 3.21019   2
 -17  -2   0 53.0437 3.30268   2
  17  -2   0 49.2524 3.03117   2
  17   2   0 47.7234 2.76768   2
  17   2   0 50.4654 2.87151   2
 -17   2   0 51.1078 3.36223   2
 -17   2   0 52.6025 3.47758   2
 -18  -2   0 3.13552 1.42348   2
 -18   2   0 2.91709 1.45300   2
  18   2   0 4.22148 1.17155   2
 -19  -2   0 7.69074 1.61594   2
 -19  -2   0 6.25833 1.52713   2
  19  -2   0 4.64302 1.26734   2
 -19   2   0 4.92054 1.58399   2
 -19   2   0 5.10164 1.64158   2
  19   2   0 6.87968 1.24939   2
 -20  -2   0 140.836 6.21058   2
  20  -2   0 145.972 5.82006   2
 -20  -2   0 150.181 6.25179   2
 -20   2   0 138.498 6.28946   2
 -20   2   0 164.989 6.37431   2
  20   2   0 149.945 5.80374   2
  21  -2   0 0.92012 1.15064   2
 -21  -2   0 -1.0656 1.61047   2
 -21   2   0 1.67313 1.76239   2
 -21   2   0 -0.1671 1.55277   2
  21   2   0 -0.4191 1.17485   2
 -22  -2   0 46.8285 3.76323   2
  22  -2   0 46.0002 2.94496   2
 -22   2   0 51.6537 3.92375   2
  22   2   0 41.4643 2.93263   2
 -22   2   0 38.9835 3.88890   2
 -23  -2   0 4.25479 1.82122   2
 -23  -2   0 -0.1160 1.71700   2
  23  -2   0 -0.1247 1.20254   2
  23   2   0 1.71536 1.27045   2
 -23   2   0 -0.6201 1.69019   2
 -23   2   0 2.69714 1.86975   2
  24  -2   0 6.89886 1.42551   2
 -24  -2   0 10.6290 2.10489   2
 -24   2   0 10.3805 2.11334   2
  24   2   0 8.61103 1.48200   2
 -25  -2   0 7.25093 2.12278   2
 -25   2   0 7.64946 2.15909   2
 -26  -2   0 5.62343 2.11714   2
 -26   2   0 3.91564 2.08471   2
   0  -3   0 2.40710 0.52322   2
   0  -3   0 0.46267 0.44303   2
   0   3   0 1.79973 0.45476   2
   0   3   0 1.46588 0.52744   2
   1  -3   0 2411.40 82.8811   1
  -1  -3   0 2366.13 82.5095   1
   1   3   0 2400.27 82.6114   1
  -1   3   0 2361.23 82.6691   1
  -2  -3   0 2.85938 0.50413   2
   2  -3   0 3.24292 0.54456   2
   2  -3   0 2.26245 0.53433   2
  -2   3   0 2.23312 0.48821   2
   2   3   0 2.18108 0.45154   2
  -2   3   0 3.65909 0.58970   2
  -3  -3   0 208.985 6.95383   2
  -3  -3   0 205.850 6.96655   2
   3  -3   0 207.977 6.98018   2
   3  -3   0 203.213 6.95692   2
  -3   3   0 204.575 6.97935   2
  -3   3   0 200.255 6.97049   2
   3   3   0 205.166 6.93318   2
  -4  -3   0 365.342 12.2087   2
  -4  -3   0 368.022 12.2248   2
   4  -3   0 361.754 12.2430   2
  -4   3   0 363.468 12.2435   2
  -4   3   0 361.344 12.2322   2
   4   3   0 371.174 12.1999   2
   5  -3   0 0.09181 0.61104   2
   5  -3   0 1.25389 0.61898   2
  -5  -3   0 1.26551 0.55327   2
  -5  -3   0 1.34950 0.54081   2
  -5   3   0 2.88217 0.58328   2
   5   3   0 2.57289 0.50188   2
  -5   3   0 1.99225 0.65445   2
  -6  -3   0 33.1606 1.66843   2
   6  -3   0 32.4193 1.81526   2
  -6  -3   0 32.9625 1.74941   2
  -6   3   0 32.2146 1.79112   2
   6   3   0 35.2336 1.64248   2
  -6   3   0 31.3609 1.85075   2
   7  -3   0 710.904 23.5346   2
   7  -3   0 706.731 23.5573   2
  -7  -3   0 710.134 23.5426   2
  -7  -3   0 701.290 23.5087   2
  -7   3   0 709.051 23.5561   2
   7   3   0 709.764 23.4870   2
  -7   3   0 697.084 23.5441   2
   8  -3   0 260.396 8.42398   2
   8  -3   0 244.291 8.42679   2
  -8  -3   0 241.411 8.40025   2
  -8  -3   0 227.385 8.38882   2
   8   3   0 242.340 8.31796   2
  -8   3   0 244.619 8.42050   2
   9  -3   0 33.4635 2.05849   2
  -9  -3   0 34.9755 1.99462   2
  -9  -3   0 31.2184 1.87497   2
   9  -3   0 32.5787 2.03789   2
  -9   3   0 28.4455 2.24151   2
  -9   3   0 30.1211 2.07356   2
   9   3   0 35.2015 1.77913   2
 -10  -3   0 222.259 7.82185   2
  10  -3   0 224.711 7.82552   2
  10  -3   0 219.359 7.80410   2
 -10  -3   0 212.155 7.73239   2
 -10   3   0 249.664 7.91503   2
  10   3   0 213.925 7.69330   2
 -10   3   0 219.788 7.83462   2
 -11  -3   0 2.16774 0.91176   2
  11  -3   0 1.20093 0.89173   2
  11  -3   0 0.39213 0.88958   2
 -11  -3   0 0.84152 0.87084   2
 -11   3   0 0.97355 0.95373   2
  11   3   0 1.33869 0.75050   2
 -11   3   0 1.90285 1.05722   2
  12  -3   0 0.66755 0.90610   2
 -12  -3   0 0.37894 1.03117   2
 -12  -3   0 0.67523 1.00276   2
  12  -3   0 1.08527 1.00907   2
 -12   3   0 0.11035 1.01874   2
  12   3   0 1.20624 0.80802   2
 -12   3   0 0.34831 1.14459   2
 -13  -3   0 63.7756 3.29382   2
 -13  -3   0 63.3249 3.10872   2
  13  -3   0 65.0535 3.21377   2
  13   3   0 60.6224 3.13020   2
 -13   3   0 66.5486 3.34152   2
  13   3   0 63.9682 2.93826   2
  14  -3   0 76.6284 3.49387   2
 -14  -3   0 75.2733 3.70144   2
 -14  -3   0 75.7905 3.55055   2
  14  -3   0 72.6898 3.58832   2
 -14   3   0 76.1127 3.73273   2
 -14   3   0 75.2920 3.89204   2
  14   3   0 75.2425 3.29643   2
  14   3   0 73.5305 3.42950   2
 -15  -3   0 129.971 5.25192   2
  15  -3   0 126.672 4.98350   2
  15  -3   0 132.428 5.10933   2
 -15  -3   0 117.557 5.07844   2
  15   3   0 126.764 4.95464   2
 -15   3   0 127.971 5.25307   2
 -15   3   0 115.060 5.37335   2
  15   3   0 132.716 4.88166   2
 -16  -3   0 153.187 5.84553   2
  16  -3   0 139.186 5.64797   2
 -16  -3   0 142.384 5.70267   2
 -16   3   0 137.612 5.88755   2
 -16   3   0 144.042 5.81365   2
  16   3   0 143.764 5.43188   2
  16   3   0 141.709 5.49023   2
 -17  -3   0 235.227 8.87247   2
 -17  -3   0 252.057 9.00682   2
  17  -3   0 245.313 8.84110   2
  17   3   0 248.433 8.81083   2
  17   3   0 249.797 8.74277   2
 -17   3   0 250.874 9.02191   2
 -17   3   0 226.035 9.00322   2
 -18  -3   0 107.937 4.93871   2
 -18  -3   0 100.441 4.82449   2
 -18   3   0 114.957 5.05316   2
  18   3   0 112.130 4.54900   2
 -19  -3   0 83.3298 4.28090   2
 -19  -3   0 73.0474 4.11703   2
 -19   3   0 75.9499 4.31800   2
  19   3   0 84.1508 3.73777   2
 -19   3   0 82.5780 4.35151   2
 -20  -3   0 0.24782 1.49695   2
 -20  -3   0 0.75704 1.54576   2
  20  -3   0 0.26179 1.25035   2
 -20   3   0 -1.0279 1.54937   2
  20   3   0 0.39039 1.16745   2
 -21  -3   0 -0.0893 1.57455   2
 -21  -3   0 -0.0328 1.63904   2
  21  -3   0 -0.0904 1.24635   2
 -21   3   0 -0.6840 1.59497   2
  21   3   0 -1.1902 1.13089   2
 -22  -3   0 0.90802 1.67437   2
  22  -3   0 2.30003 1.24303   2
 -22  -3   0 2.22808 1.76133   2
  22   3   0 -0.2486 1.20762   2
 -22   3   0 0.39095 1.72297   2
  23  -3   0 22.6811 2.50335   2
 -23  -3   0 21.6125 2.31646   2
 -23  -3   0 17.8084 2.14820   2
 -23   3   0 18.0417 2.37142   2
  23   3   0 18.4610 1.74130   2
 -23   3   0 16.6124 1.98945   2
 -24  -3   0 -0.9547 1.89311   2
  24  -3   0 0.61222 1.28372   2
 -24   3   0 0.96364 1.98330   2
  24   3   0 0.54261 1.56226   2
 -25  -3   0 -0.2013 1.92515   2
 -25   3   0 -0.4116 1.96860   2
 -26  -3   0 -0.7841 1.93943   2
 -26   3   0 -2.6978 2.03833   2
   0  -4   0 6555.43 220.744   1
   0   4   0 6520.34 220.639   1
   1  -4   0 2394.83 84.2032   1
  -1  -4   0 2397.35 83.9140   1
   1   4   0 2358.97 83.8388   1
  -1   4   0 2387.52 84.0742   1
  -2  -4   0 1669.41 60.4464   1
   2  -4   0 1729.14 61.3374   1
   2   4   0 1638.63 60.4415   1
  -2   4   0 1652.06 60.8368   1
   3  -4   0 12.5585 1.20779   2
  -3  -4   0 10.8525 1.15806   2
  -3  -4   0 14.4704 1.23120   2
   3  -4   0 13.6497 1.25764   2
   3   4   0 14.6339 1.10002   2
  -3   4   0 13.3367 1.30884   2
  -3   4   0 10.3068 1.21370   2
   4  -4   0 214.477 7.45980   2
   4  -4   0 219.840 7.42763   2
  -4  -4   0 215.301 7.40952   2
  -4  -4   0 217.260 7.43211   2
  -4   4   0 223.762 7.46428   2
   4   4   0 217.236 7.38519   2
  -4   4   0 211.392 7.46225   2
  -5  -4   0 20.9053 1.49214   2
  -5  -4   0 22.3001 1.53889   2
   5  -4   0 20.6403 1.63992   2
   5   4   0 20.3987 1.38475   2
  -5   4   0 18.5032 1.62901   2
  -5   4   0 17.6985 1.58555   2
  -6  -4   0 51.7383 2.37005   2
   6  -4   0 53.6626 2.51326   2
  -6  -4   0 49.8994 2.38771   2
   6  -4   0 50.8699 2.50166   2
   6   4   0 52.0861 2.24377   2
  -6   4   0 50.0655 2.47323   2
  -6   4   0 53.4163 2.50963   2
  -7  -4   0 918.533 31.2099   2
  -7  -4   0 953.118 31.2638   2
   7  -4   0 919.724 31.2470   2
   7  -4   0 958.665 31.2829   2
  -7   4   0 951.030 31.2742   2
   7   4   0 949.258 31.2035   2
  -7   4   0 928.707 31.2662   2
  -8  -4   0 718.703 24.4801   2
   8  -4   0 739.823 24.5137   2
  -8  -4   0 732.192 24.5308   2
   8  -4   0 754.241 24.5536   2
  -8   4   0 734.138 24.5428   2
   8   4   0 743.002 24.4629   2
  -8   4   0 719.646 24.5329   2
  -9  -4   0 184.081 6.48664   2
  -9  -4   0 179.853 6.51410   2
   9  -4   0 183.511 6.53121   2
   9  -4   0 185.687 6.55969   2
  -9   4   0 181.922 6.55441   2
  -9   4   0 179.275 6.53767   2
   9   4   0 187.887 6.40150   2
 -10  -4   0 4.22224 0.86155   2
  10  -4   0 4.57855 0.90425   2
 -10  -4   0 3.58075 0.91060   2
  10  -4   0 3.33388 0.89886   2
 -10   4   0 3.59728 0.94287   2
  10   4   0 4.97622 0.75533   2
 -10   4   0 6.33849 0.96828   2
 -11  -4   0 377.916 13.1770   2
  11  -4   0 389.170 13.2564   2
  11  -4   0 376.065 13.2188   2
 -11  -4   0 392.271 13.2742   2
  11   4   0 388.795 13.1242   2
 -11   4   0 406.133 13.2895   2
 -11   4   0 382.400 13.2458   2
  12  -4   0 445.782 14.8482   2
 -12  -4   0 430.758 14.9022   2
  12  -4   0 445.270 14.8923   2
 -12  -4   0 425.835 14.8080   2
  12   4   0 431.041 14.7370   2
 -12   4   0 434.609 14.8915   2
  12   4   0 430.921 15.0423   2
 -12   4   0 441.600 14.9159   2
 -13  -4   0 435.720 14.5974   2
 -13  -4   0 417.263 14.4962   2
  13  -4   0 416.349 14.4842   2
  13  -4   0 434.480 14.5621   2
  13   4   0 415.784 14.3853   2
 -13   4   0 445.157 14.6087   2
 -13   4   0 409.681 14.5470   2
  13   4   0 417.406 14.4482   2
  14  -4   0 7.97737 1.23208   2
  14  -4   0 7.92827 1.33241   2
 -14  -4   0 8.99280 1.27739   2
 -14  -4   0 11.0158 1.48755   2
  14   4   0 9.32944 1.22171   2
  14   4   0 10.4744 1.11643   2
 -14   4   0 5.64038 1.44006   2
 -14   4   0 8.94279 1.29457   2
 -15  -4   0 211.299 8.02887   2
 -15  -4   0 229.246 8.19978   2
  15  -4   0 219.101 7.98970   2
  15  -4   0 222.767 8.09698   2
  15   4   0 214.823 7.84816   2
  15   4   0 223.277 7.95288   2
 -15   4   0 218.424 8.11868   2
 -15   4   0 227.830 8.21492   2
 -16  -4   0 12.5991 1.67801   2
  16  -4   0 14.0782 1.50345   2
  16  -4   0 8.45361 1.30523   2
 -16  -4   0 8.08190 1.41295   2
  16   4   0 12.7177 1.36718   2
 -16   4   0 8.41905 1.41342   2
  16   4   0 10.8907 1.20288   2
 -16   4   0 8.62775 1.60606   2
 -17  -4   0 15.2864 1.71683   2
  17  -4   0 11.8107 1.58489   2
  17   4   0 13.0919 1.39221   2
 -17   4   0 13.2027 1.58445   2
 -17   4   0 12.1854 1.70416   2
 -18  -4   0 -0.6784 1.36357   2
 -18  -4   0 -1.3561 1.26223   2
 -18   4   0 -0.0265 1.52190   2
 -18   4   0 -0.3328 1.25088   2
  18   4   0 -0.2588 1.09918   2
 -19  -4   0 18.8815 1.86938   2
 -19  -4   0 15.1007 1.73566   2
  19   4   0 15.6234 1.50273   2
 -19   4   0 15.6627 1.72236   2
 -19   4   0 14.8991 1.86037   2
 -20  -4   0 108.815 5.06014   2
  20  -4   0 90.8296 5.41767   2
 -20  -4   0 95.6951 4.84515   2
 -20   4   0 90.9437 4.66409   2
 -20   4   0 115.359 5.17195   2
  20   4   0 102.189 4.39626   2
 -21  -4   0 -1.0106 1.62613   2
  21  -4   0 2.24861 1.33329   2
 -21  -4   0 0.90595 1.46090   2
 -21   4   0 1.19873 1.36215   2
  21   4   0 -0.8045 1.18380   2
 -21   4   0 0.40798 1.74356   2
 -22  -4   0 14.2677 2.09824   2
 -22  -4   0 17.7255 2.03787   2
  22  -4   0 13.3896 1.60584   2
 -22   4   0 12.8066 1.88420   2
  22   4   0 14.2322 1.57487   2
 -22   4   0 14.0564 2.07689   2
  23  -4   0 2.04309 1.26387   2
 -23  -4   0 0.90636 1.81762   2
 -23  -4   0 -2.5010 1.73270   2
  23   4   0 0.33468 1.29200   2
 -23   4   0 0.43644 1.50554   2
 -23   4   0 2.21745 1.96006   2
 -24  -4   0 17.9189 2.33506   2
  24  -4   0 18.9170 2.04430   2
 -24   4   0 20.0784 2.40660   2
 -25  -4   0 11.1689 2.24928   2
 -25   4   0 13.8557 2.35599   2
   0  -5   0 0.13924 0.70169   2
   0  -5   0 -1.4521 0.72149   2
   0   5   0 -1.0672 0.65039   2
   0   5   0 1.05554 0.71245   2
  -1  -5   0 2555.70 92.0672   1
   1  -5   0 2626.49 92.7129   1
  -1   5   0 2618.32 92.4631   1
   1   5   0 2575.22 92.1130   1
   2  -5   0 1246.84 41.3574   2
  -2  -5   0 1231.42 41.3321   2
   2  -5   0 1275.03 41.3507   2
  -2  -5   0 1262.14 41.3548   2
  -2   5   0 1237.01 41.3483   2
   2   5   0 1245.10 41.3256   2
  -2   5   0 1244.92 41.3521   2
   2   5   0 1238.56 41.3362   2
  -3  -5   0 129.535 4.69496   2
  -3  -5   0 124.170 4.71959   2
   3  -5   0 127.482 4.74760   2
   3  -5   0 129.645 4.72445   2
   3   5   0 130.220 4.65623   2
  -3   5   0 134.813 4.74198   2
  -3   5   0 128.675 4.74802   2
   3   5   0 135.599 4.71472   2
  -4  -5   0 262.851 8.98149   2
  -4  -5   0 265.529 9.01569   2
   4  -5   0 261.057 9.03469   2
   4  -5   0 267.178 8.99507   2
  -4   5   0 258.867 9.02034   2
  -4   5   0 259.275 9.03121   2
   4   5   0 262.425 8.97236   2
   4   5   0 262.295 8.94089   2
   5  -5   0 718.015 23.5482   2
  -5  -5   0 708.481 23.5564   2
  -5  -5   0 703.900 23.5296   2
   5  -5   0 700.441 23.5845   2
   5   5   0 713.427 23.5060   2
  -5   5   0 695.188 23.5692   2
  -5   5   0 701.185 23.5754   2
  -6  -5   0 84.3127 3.40952   2
   6  -5   0 84.3637 3.53837   2
  -6  -5   0 89.8635 3.49678   2
  -6   5   0 89.2244 3.58757   2
  -6   5   0 84.2201 3.56318   2
   6   5   0 85.8539 3.34095   2
   7  -5   0 -0.5972 0.87287   2
  -7  -5   0 1.97631 0.84722   2
   7  -5   0 1.26200 0.90244   2
  -7   5   0 1.08196 0.94776   2
   7   5   0 0.51561 0.71750   2
  -7   5   0 0.38146 0.91313   2
  -8  -5   0 14.0644 1.16981   2
   8  -5   0 15.4886 1.92471   2
  -8  -5   0 17.0459 1.61270   2
   8  -5   0 12.4536 1.10656   2
  -8   5   0 16.8621 1.95895   2
  -8   5   0 13.7183 1.20631   2
   8   5   0 16.6997 1.45507   2
  -9  -5   0 484.167 16.5689   2
   9  -5   0 486.421 16.6131   2
   9  -5   0 474.365 16.6384   2
  -9  -5   0 547.348 16.6755   2
   9   5   0 489.819 16.5280   2
  -9   5   0 474.127 16.6296   2
  -9   5   0 488.084 16.6491   2
  10  -5   0 -1.1546 0.91276   2
 -10  -5   0 0.46094 0.93890   2
 -10  -5   0 -1.5069 0.90712   2
  10  -5   0 0.46425 0.95419   2
 -10   5   0 1.10652 0.99239   2
 -10   5   0 -0.2629 0.96714   2
  10   5   0 1.36351 0.73784   2
 -11  -5   0 31.9640 2.36192   2
  11  -5   0 30.0250 2.42876   2
  11  -5   0 37.7705 2.42552   2
  11   5   0 32.6669 2.00323   2
 -11   5   0 33.0962 2.35483   2
 -11   5   0 30.3747 2.53613   2
 -12  -5   0 94.1916 4.02946   2
 -12  -5   0 98.9667 4.21442   2
  12  -5   0 110.019 4.22003   2
  12  -5   0 96.2046 4.19694   2
  12   5   0 91.6201 3.85228   2
 -12   5   0 103.385 4.32861   2
  12   5   0 93.7027 4.04422   2
 -12   5   0 95.9410 4.18035   2
  13  -5   0 0.95048 1.17154   2
 -13  -5   0 1.60346 1.10458   2
  13  -5   0 1.79670 1.16231   2
 -13  -5   0 2.16729 1.24147   2
  13   5   0 1.54653 1.07343   2
  13   5   0 3.24059 0.93903   2
 -13   5   0 -0.4020 1.34163   2
 -13   5   0 0.84861 1.19685   2
  14  -5   0 280.171 9.93979   2
 -14  -5   0 287.155 10.0039   2
 -14  -5   0 276.524 9.86872   2
  14  -5   0 273.462 9.89071   2
 -14   5   0 284.036 10.0151   2
  14   5   0 278.286 9.70720   2
 -14   5   0 271.658 9.94841   2
  14   5   0 280.649 9.82009   2
  15  -5   0 80.1623 3.82372   2
 -15  -5   0 81.3904 3.97097   2
 -15  -5   0 73.0914 3.75650   2
  15  -5   0 75.2395 3.71321   2
  15   5   0 81.5817 3.65721   2
 -15   5   0 76.2616 3.82271   2
 -15   5   0 80.4490 4.03355   2
  15   5   0 72.8365 3.39027   2
  16  -5   0 51.2043 3.13067   2
 -16  -5   0 51.0989 3.11186   2
 -16  -5   0 49.1536 3.33864   2
  16  -5   0 55.2451 3.06836   2
 -16   5   0 47.6569 3.37313   2
  16   5   0 44.0416 2.63785   2
 -16   5   0 45.7982 3.13026   2
  16   5   0 48.0262 2.91025   2
  17  -5   0 29.0107 2.55747   2
 -17  -5   0 24.1220 2.67753   2
  17   5   0 24.6147 2.42715   2
 -17   5   0 29.1120 2.66571   2
 -17   5   0 25.2956 3.01814   2
 -18  -5   0 33.1934 2.95774   2
 -18  -5   0 35.3896 3.20820   2
  18  -5   0 40.4738 2.67637   2
 -18   5   0 33.4310 2.93657   2
 -18   5   0 36.3445 3.25080   2
  18   5   0 36.3743 2.64730   2
 -19  -5   0 103.838 5.00265   2
 -19  -5   0 112.473 5.19747   2
  19  -5   0 106.073 4.55150   2
 -19   5   0 120.060 5.30504   2
  19   5   0 114.424 4.71403   2
 -19   5   0 109.851 5.06479   2
 -20  -5   0 4.19462 1.67191   2
 -20  -5   0 0.72704 1.55750   2
 -20   5   0 1.04681 1.73978   2
  20   5   0 3.40417 1.28386   2
 -20   5   0 2.31994 1.40762   2
 -21  -5   0 40.4084 3.62330   2
  21  -5   0 41.0666 3.20575   2
 -21  -5   0 34.1333 3.46311   2
  21   5   0 38.4689 2.83013   2
 -21   5   0 36.3583 3.30620   2
 -21   5   0 44.5546 3.86178   2
 -22  -5   0 14.6906 2.05560   2
  22  -5   0 10.6467 1.51886   2
 -22  -5   0 9.97278 1.78292   2
 -22   5   0 13.2767 2.14395   2
 -22   5   0 11.9455 1.82843   2
  22   5   0 13.5746 1.56217   2
  23  -5   0 4.73655 1.33798   2
 -23  -5   0 2.31329 1.87796   2
 -23  -5   0 4.06671 1.86988   2
 -23   5   0 2.38993 1.58785   2
  23   5   0 3.18869 1.39086   2
 -23   5   0 3.39941 2.02205   2
 -24  -5   0 3.95388 1.97758   2
 -24   5   0 4.65462 2.13462   2
 -25  -5   0 -1.4958 1.94977   2
 -25   5   0 0.85200 2.14274   2
   0  -6   0 1321.91 43.8211   2
   0  -6   0 1347.64 43.8289   2
   0   6   0 1305.76 43.8119   2
   0   6   0 1309.39 43.8140   2
   1  -6   0 807.744 27.2994   2
  -1  -6   0 805.040 27.2841   2
  -1  -6   0 827.120 27.3125   2
   1  -6   0 825.291 27.3025   2
   1   6   0 825.410 27.2965   2
  -1   6   0 816.544 27.2981   2
   1   6   0 824.371 27.2800   2
  -1   6   0 820.715 27.3034   2
  -2  -6   0 65.6329 2.98848   2
  -2  -6   0 72.9110 3.10870   2
   2  -6   0 64.0457 3.07289   2
   2  -6   0 71.3190 3.08860   2
  -2   6   0 64.9869 3.04542   2
  -2   6   0 66.5362 3.06851   2
   2   6   0 66.1769 2.92118   2
   2   6   0 66.9621 3.00967   2
  -3  -6   0 3227.41 113.282   1
   3  -6   0 3220.51 114.201   1
   3   6   0 3113.97 113.175   1
  -4  -6   0 53.3224 2.63800   2
   4  -6   0 54.4136 2.71617   2
   4  -6   0 55.6763 2.68969   2
  -4  -6   0 57.5975 2.71850   2
   4   6   0 51.4793 2.49318   2
  -4   6   0 53.9454 2.77124   2
  -4   6   0 51.3108 2.70517   2
   4   6   0 62.7028 2.64627   2
   5  -6   0 1665.63 54.8345   2
  -5  -6   0 1664.25 54.8221   2
  -5  -6   0 1685.69 54.8642   2
   5  -6   0 1650.45 54.8680   2
  -5   6   0 1639.70 54.8553   2
   5   6   0 1607.51 54.8115   2
   5   6   0 1672.85 54.7939   2
  -6  -6   0 56.4370 2.58429   2
   6  -6   0 47.3022 2.54948   2
   6  -6   0 53.5899 2.70116   2
  -6  -6   0 54.1258 2.50925   2
  -6   6   0 49.4597 2.65882   2
  -6   6   0 51.0826 2.60583   2
   6   6   0 52.7897 2.37502   2
  -7  -6   0 119.843 4.49000   2
   7  -6   0 111.308 4.52875   2
   7  -6   0 117.743 4.54675   2
  -7  -6   0 115.837 4.38536   2
  -7   6   0 117.173 4.52489   2
  -7   6   0 112.128 4.52568   2
   7   6   0 118.229 4.30227   2
   8  -6   0 189.125 6.96772   2
  -8  -6   0 210.511 6.97243   2
   8  -6   0 193.105 6.94005   2
  -8  -6   0 188.033 6.85571   2
   8   6   0 195.749 6.78268   2
  -8   6   0 185.672 6.95717   2
  -8   6   0 189.884 6.94887   2
  -9  -6   0 320.275 11.0838   2
   9  -6   0 319.840 11.1760   2
   9  -6   0 328.248 11.2192   2
  -9  -6   0 331.336 11.1822   2
  -9   6   0 325.705 11.2108   2
  -9   6   0 320.844 11.1873   2
   9   6   0 315.180 11.0275   2
  10  -6   0 140.717 5.38626   2
 -10  -6   0 139.589 5.33961   2
  10  -6   0 137.799 5.37600   2
 -10  -6   0 133.669 5.20198   2
  10   6   0 133.987 5.07051   2
 -10   6   0 140.649 5.42106   2
 -10   6   0 134.307 5.35736   2
 -11  -6   0 1058.81 36.3951   2
 -11  -6   0 1095.06 36.4877   2
  11  -6   0 1116.39 36.4378   2
  11  -6   0 1067.01 36.4759   2
 -11   6   0 1160.38 36.5098   2
  11   6   0 1068.58 36.3252   2
 -11   6   0 1078.32 36.4828   2
 -12  -6   0 260.515 9.64950   2
  12  -6   0 276.420 9.70459   2
 -12  -6   0 277.882 9.73709   2
  12  -6   0 279.358 9.74947   2
  12   6   0 273.301 9.60754   2
 -12   6   0 269.267 9.73781   2
 -12   6   0 275.920 9.75675   2
  12   6   0 270.411 9.46858   2
 -13  -6   0 125.730 4.98380   2
  13  -6   0 123.927 5.16574   2
 -13  -6   0 128.139 5.17664   2
  13  -6   0 121.096 5.13241   2
  13   6   0 124.048 4.77056   2
 -13   6   0 129.924 5.27951   2
 -13   6   0 122.299 5.13790   2
  13   6   0 125.005 4.96870   2
 -14  -6   0 14.0426 1.63552   2
  14  -6   0 12.7652 1.52821   2
  14  -6   0 13.7964 1.52842   2
 -14  -6   0 11.9714 1.35868   2
 -14   6   0 11.0325 1.49556   2
  14   6   0 13.0229 1.40864   2
 -14   6   0 13.4700 1.65253   2
  14   6   0 13.5089 1.20499   2
  15  -6   0 138.080 5.74410   2
 -15  -6   0 139.463 5.63010   2
 -15  -6   0 144.362 5.79794   2
  15  -6   0 138.334 5.65026   2
 -15   6   0 146.421 5.86478   2
  15   6   0 145.166 5.55801   2
  15   6   0 140.721 5.34793   2
 -15   6   0 143.096 5.81176   2
 -16  -6   0 15.4870 1.77571   2
  16  -6   0 17.6782 1.65989   2
  16  -6   0 13.6961 1.55255   2
 -16  -6   0 14.5951 1.64763   2
 -16   6   0 16.5059 1.70403   2
 -16   6   0 16.3380 1.86252   2
  16   6   0 15.1982 1.47145   2
 -17  -6   0 18.1066 1.70295   2
 -17  -6   0 19.3766 1.88145   2
  17  -6   0 18.2882 1.63971   2
 -17   6   0 18.6904 1.70124   2
 -17   6   0 19.2270 1.95236   2
  17   6   0 17.1679 1.59491   2
  18  -6   0 -0.6551 1.17434   2
 -18  -6   0 -1.0976 1.40255   2
 -18  -6   0 2.26356 1.34979   2
  18   6   0 0.82712 1.18830   2
 -18   6   0 -1.3210 1.26465   2
 -18   6   0 -0.2654 1.54875   2
 -19  -6   0 14.6445 1.91969   2
 -19  -6   0 11.6543 1.68700   2
 -19   6   0 12.5052 1.65964   2
  19   6   0 16.1458 1.55382   2
 -19   6   0 12.5578 1.94707   2
 -20  -6   0 -0.9523 1.53874   2
 -20  -6   0 -0.4357 1.50113   2
 -20   6   0 -1.8415 1.67969   2
  20   6   0 1.69981 1.24431   2
 -20   6   0 0.24825 1.49756   2
 -21  -6   0 17.9280 2.09734   2
 -21  -6   0 16.2158 1.94057   2
 -21   6   0 17.2280 1.94649   2
 -21   6   0 17.9825 2.28867   2
  21   6   0 17.2495 1.69590   2
 -22  -6   0 0.37415 1.72396   2
 -22  -6   0 -3.7019 1.55930   2
  22  -6   0 -0.4823 1.19926   2
 -22   6   0 -0.5921 1.50702   2
 -22   6   0 -0.8257 1.93665   2
  22   6   0 -2.3677 1.25128   2
 -23  -6   0 0.70938 1.86236   2
  23  -6   0 0.69435 1.24733   2
  23   6   0 -0.9514 2.04144   2
 -23   6   0 4.05243 2.10352   2
 -24  -6   0 2.23611 1.91991   2
 -24   6   0 -0.8258 2.06136   2
 -25  -6   0 10.0352 2.20724   2
 -25   6   0 11.6949 2.50526   2
   0  -7   0 -2.1118 0.93582   2
   0  -7   0 0.20920 0.96986   2
   0   7   0 -1.7181 0.92766   2
   0   7   0 -2.0118 0.90350   2
  -1  -7   0 494.437 16.5125   2
   1  -7   0 474.373 16.5083   2
  -1  -7   0 491.550 16.5348   2
   1  -7   0 495.422 16.5446   2
  -1   7   0 488.807 16.5240   2
   1   7   0 498.087 16.5177   2
   1   7   0 485.436 16.4976   2
  -1   7   0 483.175 16.5067   2
  -2  -7   0 15.6566 1.21849   2
   2  -7   0 12.2891 1.14678   2
  -2  -7   0 12.1179 1.26069   2
   2  -7   0 9.47170 1.11994   2
   2   7   0 13.8213 1.22224   2
   2   7   0 10.2660 1.07314   2
  -2   7   0 14.0963 1.27762   2
  -2   7   0 16.5520 1.88333   2
   3  -7   0 59.7032 2.90008   2
  -3  -7   0 56.1994 2.89630   2
  -3  -7   0 59.0065 2.81787   2
   3  -7   0 62.5648 2.90544   2
   3   7   0 56.0468 2.70979   2
   3   7   0 63.9519 2.82755   2
  -3   7   0 57.2515 2.91673   2
  -3   7   0 57.7477 2.87180   2
   4  -7   0 61.8516 2.97673   2
  -4  -7   0 60.0727 2.93873   2
   4  -7   0 63.3452 2.86039   2
  -4  -7   0 61.7801 2.83682   2
   4   7   0 61.4150 2.71402   2
  -4   7   0 58.5971 2.94769   2
  -4   7   0 66.0423 2.94918   2
   4   7   0 56.7239 2.84416   2
   5  -7   0 904.410 30.5293   2
  -5  -7   0 919.291 30.5176   2
   5  -7   0 912.347 30.5728   2
  -5  -7   0 932.995 30.5743   2
  -5   7   0 918.280 30.5691   2
   5   7   0 928.746 30.5281   2
   5   7   0 909.490 30.4746   2
  -5   7   0 898.214 30.5495   2
   6  -7   0 4.87601 1.00732   2
  -6  -7   0 4.89537 0.95612   2
   6  -7   0 7.31679 1.12999   2
  -6  -7   0 3.02413 1.01016   2
  -6   7   0 3.25874 0.97690   2
  -6   7   0 3.06996 1.04081   2
   6   7   0 4.49822 0.87535   2
   7  -7   0 0.94621 1.04609   2
   7  -7   0 1.74801 0.97132   2
  -7  -7   0 2.78957 0.96029   2
  -7  -7   0 1.03836 0.99000   2
   7   7   0 1.94221 0.83067   2
  -7   7   0 0.66725 1.02029   2
  -7   7   0 0.81460 1.06172   2
   8  -7   0 40.9689 2.77771   2
  -8  -7   0 42.9161 2.68728   2
  -8  -7   0 46.2153 2.54636   2
   8  -7   0 47.4612 2.81409   2
   8   7   0 44.5018 2.30977   2
  -8   7   0 45.4976 2.76315   2
  -8   7   0 43.6488 2.66923   2
  -9  -7   0 5.28057 1.18956   2
   9  -7   0 5.22260 1.25216   2
  -9  -7   0 2.75681 1.08903   2
   9  -7   0 5.27347 1.27267   2
  -9   7   0 3.80621 1.17333   2
   9   7   0 1.93716 0.91845   2
  -9   7   0 4.35982 1.31315   2
  10  -7   0 14.3601 1.52101   2
  10  -7   0 14.7148 1.55019   2
 -10  -7   0 14.1237 1.49917   2
 -10  -7   0 12.7991 1.28580   2
 -10   7   0 21.1720 2.56496   2
  10   7   0 17.0338 1.88143   2
 -11  -7   0 986.047 33.7677   2
  11  -7   0 975.808 33.8604   2
 -11  -7   0 1038.06 33.8828   2
  11  -7   0 1008.02 33.8187   2
  11   7   0 1004.73 33.6980   2
 -11   7   0 1002.19 33.8799   2
  11   7   0 1050.97 34.4052   2
 -11   7   0 1023.72 33.8796   2
 -12  -7   0 159.761 6.38422   2
  12  -7   0 168.614 6.53370   2
  12  -7   0 168.555 6.53159   2
 -12  -7   0 179.667 6.56695   2
 -12   7   0 162.960 6.54998   2
  12   7   0 171.123 6.35976   2
  12   7   0 164.628 6.17372   2
 -12   7   0 179.392 6.61176   2
  13  -7   0 170.389 6.61652   2
  13  -7   0 175.512 6.62196   2
 -13  -7   0 164.531 6.52631   2
 -13  -7   0 172.195 6.65155   2
 -13   7   0 171.919 6.67237   2
  13   7   0 170.980 6.41583   2
 -13   7   0 171.956 6.61227   2
  13   7   0 166.932 6.23127   2
  14  -7   0 13.8585 1.58104   2
 -14  -7   0 12.9569 1.68863   2
  14  -7   0 10.5537 1.49645   2
 -14  -7   0 9.34729 1.41234   2
 -14   7   0 12.1894 1.72278   2
  14   7   0 15.1470 1.45714   2
  14   7   0 11.8343 1.18777   2
 -14   7   0 11.3865 1.62186   2
  15  -7   0 9.12144 1.49066   2
  15  -7   0 9.24479 1.45523   2
 -15  -7   0 8.68924 1.53758   2
 -15  -7   0 6.78467 1.34369   2
  15   7   0 8.74721 1.34951   2
 -15   7   0 10.5522 1.52245   2
 -15   7   0 6.11531 1.55093   2
 -16  -7   0 38.9398 3.01429   2
  16  -7   0 38.6974 3.10415   2
 -16  -7   0 43.4822 3.31368   2
 -16   7   0 42.3662 3.48844   2
  16   7   0 46.6381 2.85601   2
 -16   7   0 40.9084 3.22550   2
  17  -7   0 18.9115 1.77686   2
 -17  -7   0 27.7966 3.05071   2
 -17  -7   0 25.9738 2.80404   2
  17   7   0 24.8726 2.48982   2
 -17   7   0 25.5378 2.90391   2
 -17   7   0 19.4525 1.98719   2
 -18  -7   0 9.00663 1.63540   2
 -18  -7   0 10.9684 1.80729   2
  18  -7   0 10.0807 1.46321   2
 -18   7   0 10.0800 1.88315   2
 -18   7   0 9.48386 1.67154   2
  18   7   0 10.2538 1.43383   2
  19  -7   0 76.9341 3.93064   2
 -19  -7   0 82.1665 4.45715   2
 -19  -7   0 77.8068 4.17227   2
  19   7   0 80.0989 3.86323   2
 -19   7   0 81.0432 4.62073   2
 -19   7   0 68.5913 4.16541   2
 -20  -7   0 10.1749 1.81510   2
 -20  -7   0 10.1422 1.86111   2
  20   7   0 9.50640 1.50102   2
 -20   7   0 7.56685 1.91604   2
 -20   7   0 9.40298 1.73092   2
 -21  -7   0 7.91645 1.81981   2
 -21  -7   0 9.05731 1.96447   2
 -21   7   0 8.30902 2.14231   2
 -21   7   0 8.02537 1.75118   2
  21   7   0 9.87872 1.52499   2
 -22  -7   0 -1.0756 1.63063   2
 -22  -7   0 -0.3544 1.76077   2
  22   7   0 0.90428 1.33841   2
 -22   7   0 2.99644 2.05397   2
 -22   7   0 -2.1676 1.52042   2
 -23  -7   0 0.25216 1.85119   2
  23  -7   0 0.46038 1.43754   2
 -23   7   0 -1.2589 2.16512   2
 -24  -7   0 -0.2855 1.88837   2
 -24   7   0 -0.1388 2.18186   2
   0  -8   0 16.7046 1.99643   2
   0  -8   0 15.5175 1.38865   2
   0   8   0 15.6572 1.30045   2
   0   8   0 16.5802 1.32010   2
   1  -8   0 3.37291 0.94300   2
  -1  -8   0 -0.1018 1.02431   2
   1  -8   0 -0.2991 1.02643   2
  -1  -8   0 1.16884 0.97715   2
   1   8   0 1.21135 0.97089   2
  -1   8   0 -1.1787 0.96179   2
  -1   8   0 0.76596 0.91513   2
   1   8   0 -0.1233 0.91903   2
  -2  -8   0 0.33433 0.96996   2
   2  -8   0 1.38485 1.00190   2
   2  -8   0 0.70579 1.04313   2
  -2  -8   0 1.21002 1.08941   2
   2   8   0 1.93693 1.02575   2
   2   8   0 0.69890 0.88247   2
  -2   8   0 0.96295 1.02212   2
  -2   8   0 2.08933 1.01697   2
  -3  -8   0 6.02855 1.08761   2
  -3  -8   0 6.20854 1.21175   2
   3  -8   0 6.02406 1.06969   2
   3  -8   0 4.33768 1.12211   2
  -3   8   0 7.01819 1.13663   2
   3   8   0 3.46424 0.92543   2
  -3   8   0 7.49120 1.17878   2
   3   8   0 5.36738 1.08183   2
   4  -8   0 487.789 16.4699   2
  -4  -8   0 474.953 16.4352   2
   4  -8   0 489.447 16.5108   2
  -4  -8   0 495.279 16.5052   2
   4   8   0 475.794 16.4404   2
  -4   8   0 486.428 16.4948   2
   4   8   0 488.528 16.3969   2
  -4   8   0 484.671 16.4871   2
  -5  -8   0 56.8997 2.98821   2
  -5  -8   0 58.7143 2.85304   2
   5  -8   0 55.1228 2.88857   2
   5  -8   0 56.3557 2.95137   2
  -5   8   0 56.7488 2.98959   2
   5   8   0 55.1205 2.85729   2
   5   8   0 58.1327 2.66995   2
  -5   8   0 54.3991 2.99209   2
   6  -8   0 404.084 13.7774   2
   6  -8   0 413.247 13.7043   2
  -6  -8   0 394.766 13.6618   2
  -6  -8   0 370.081 13.7239   2
  -6   8   0 401.095 13.7407   2
   6   8   0 416.142 13.6273   2
  -6   8   0 395.885 13.7602   2
   6   8   0 407.570 13.6905   2
  -7  -8   0 0.64311 1.02614   2
   7  -8   0 1.70453 1.09144   2
   7  -8   0 1.40104 1.06317   2
  -7  -8   0 2.30631 1.14203   2
  -7   8   0 2.12493 1.18615   2
   7   8   0 1.77098 0.93598   2
  -7   8   0 2.16770 1.12430   2
  -8  -8   0 381.885 13.0674   2
   8  -8   0 369.781 13.1728   2
  -8  -8   0 379.097 13.1701   2
  -8   8   0 387.873 13.1912   2
  -8   8   0 372.088 13.1733   2
   8   8   0 389.111 12.9871   2
  -9  -8   0 789.095 26.7099   2
   9  -8   0 801.481 26.8220   2
   9  -8   0 782.933 26.7494   2
  -9  -8   0 813.029 26.8091   2
   9   8   0 788.646 26.6294   2
  -9   8   0 796.132 26.8183   2
  -9   8   0 800.638 26.8012   2
  10  -8   0 4.63672 1.43008   2
 -10  -8   0 2.97171 1.28138   2
  10  -8   0 4.98764 1.38373   2
 -10  -8   0 5.50694 1.46209   2
 -10   8   0 5.02627 1.36257   2
  10   8   0 3.63555 1.03298   2
 -10   8   0 4.54214 1.52233   2
 -11  -8   0 88.2633 4.09808   2
  11  -8   0 92.5058 4.40604   2
 -11  -8   0 91.2161 4.36824   2
  11  -8   0 90.4852 4.33277   2
  11   8   0 93.0157 3.84698   2
 -11   8   0 93.0633 4.40643   2
  11   8   0 98.6960 4.91349   2
 -11   8   0 81.5031 4.36302   2
 -12  -8   0 37.8416 2.85421   2
  12  -8   0 38.6391 3.15227   2
 -12  -8   0 40.8475 3.14778   2
  12  -8   0 39.6673 3.23785   2
  12   8   0 36.6177 2.37895   2
  12   8   0 34.2455 2.85351   2
 -12   8   0 39.0008 3.29201   2
 -12   8   0 36.0430 3.14692   2
 -13  -8   0 51.1945 3.28994   2
  13  -8   0 49.2551 3.42912   2
  13  -8   0 56.7986 3.57345   2
 -13  -8   0 56.2049 3.54771   2
  13   8   0 57.0159 2.79710   2
 -13   8   0 56.1393 3.57186   2
 -13   8   0 56.2258 3.48927   2
  13   8   0 51.8170 3.19342   2
  14  -8   0 31.1097 2.99597   2
 -14  -8   0 30.0283 3.10398   2
 -14  -8   0 29.6603 2.96387   2
  14  -8   0 38.2748 3.21412   2
  14   8   0 25.8952 2.24190   2
 -14   8   0 25.8824 3.05600   2
  14   8   0 33.5589 2.70478   2
 -14   8   0 34.7789 3.29743   2
  15  -8   0 63.3315 3.74963   2
  15  -8   0 65.9198 3.88311   2
 -15  -8   0 72.7761 4.02400   2
 -15  -8   0 61.2266 3.57892   2
 -15   8   0 65.4609 3.81312   2
  15   8   0 69.3786 3.53604   2
 -15   8   0 72.3126 4.07407   2
  16  -8   0 6.64580 1.53334   2
 -16  -8   0 6.69078 1.69322   2
 -16  -8   0 6.11562 1.46525   2
  16   8   0 5.82420 1.36805   2
 -16   8   0 4.14587 1.41322   2
 -16   8   0 3.73976 1.70900   2
  17  -8   0 65.1468 3.74728   2
 -17  -8   0 59.7087 3.68245   2
 -17  -8   0 61.6389 4.05861   2
  17   8   0 63.8562 3.45472   2
 -17   8   0 58.2182 3.86811   2
 -17   8   0 66.8131 4.11941   2
  18  -8   0 23.5658 2.90742   2
 -18  -8   0 21.0916 2.01127   2
 -18  -8   0 22.0461 2.16843   2
 -18   8   0 22.4872 2.11929   2
 -18   8   0 20.5704 2.15843   2
  18   8   0 26.0688 2.65258   2
 -19  -8   0 2.66877 1.75877   2
  19  -8   0 1.93069 1.37667   2
 -19  -8   0 0.55725 1.51443   2
 -19   8   0 2.25720 1.49652   2
 -19   8   0 3.15372 1.86121   2
  19   8   0 4.81098 1.37148   2
 -20  -8   0 11.8026 1.90141   2
 -20  -8   0 11.2043 2.02638   2
  20  -8   0 9.06475 1.56704   2
 -20   8   0 12.5574 2.17569   2
  20   8   0 12.1251 1.57032   2
 -20   8   0 10.6869 1.72189   2
 -21  -8   0 11.5644 1.92021   2
 -21  -8   0 11.8879 2.10328   2
  21   8   0 11.8233 1.60519   2
 -21   8   0 9.59529 1.80469   2
 -21   8   0 8.16734 2.11178   2
 -22  -8   0 18.6035 2.45237   2
 -22   8   0 23.8779 2.64495   2
 -23  -8   0 3.00517 2.07206   2
 -23   8   0 1.01040 2.21608   2
 -24  -8   0 -0.1629 2.07692   2
 -24   8   0 2.12952 2.36882   2
   0  -9   0 0.89808 1.10078   2
   0   9   0 1.87548 1.06841   2
   0   9   0 0.28982 1.07935   2
   1  -9   0 536.994 18.0657   2
   1  -9   0 523.378 18.0623   2
  -1  -9   0 537.203 18.0796   2
  -1  -9   0 531.638 18.0516   2
   1   9   0 538.006 18.0477   2
   1   9   0 529.375 18.0238   2
  -1   9   0 538.190 18.0474   2
  -1   9   0 520.792 18.0404   2
  -2  -9   0 356.553 12.4330   2
   2  -9   0 351.062 12.4477   2
  -2  -9   0 363.223 12.4757   2
   2  -9   0 365.010 12.4744   2
  -2   9   0 361.608 12.4551   2
  -2   9   0 359.338 12.4417   2
   2   9   0 363.633 12.3905   2
   2   9   0 359.778 12.4210   2
   3  -9   0 0.44714 1.15783   2
  -3  -9   0 -0.1407 1.01068   2
   3  -9   0 -0.3101 1.16768   2
  -3  -9   0 1.41809 1.22586   2
  -3   9   0 3.09970 1.21157   2
   3   9   0 1.09941 1.02524   2
   3   9   0 1.09589 1.13699   2
  -3   9   0 0.87119 1.17006   2
  -4  -9   0 98.7665 4.10997   2
  -4  -9   0 90.6443 4.20986   2
   4  -9   0 96.4984 4.28128   2
   4  -9   0 104.092 4.15579   2
  -4   9   0 96.8068 4.18425   2
   4   9   0 94.1889 4.14177   2
  -4   9   0 96.3511 4.26562   2
   4   9   0 97.8320 3.99204   2
  -5  -9   0 474.220 16.0445   2
   5  -9   0 462.683 16.1165   2
  -5  -9   0 484.289 16.1320   2
   5  -9   0 474.946 16.0527   2
  -5   9   0 469.453 16.0923   2
  -5   9   0 461.426 16.0952   2
   5   9   0 465.220 15.9623   2
   5   9   0 472.135 16.0439   2
   6  -9   0 236.641 8.54718   2
  -6  -9   0 232.710 8.52485   2
  -6  -9   0 233.106 8.42122   2
   6  -9   0 238.655 8.46265   2
   6   9   0 238.420 8.43329   2
   6   9   0 234.520 8.31903   2
  -6   9   0 238.430 8.51369   2
  -6   9   0 232.535 8.52850   2
  -7  -9   0 6.24675 1.26626   2
   7  -9   0 5.03415 1.29566   2
  -7  -9   0 7.80888 1.40147   2
   7  -9   0 5.59334 1.28913   2
  -7   9   0 7.93541 1.41462   2
   7   9   0 6.36384 1.09289   2
  -7   9   0 5.26034 1.33630   2
  -8  -9   0 163.613 6.19056   2
  -8  -9   0 169.137 6.37823   2
   8  -9   0 162.023 6.39021   2
   8  -9   0 175.775 6.27326   2
   8   9   0 149.938 6.08944   2
   8   9   0 161.348 6.02443   2
  -8   9   0 168.484 6.43189   2
  -8   9   0 157.726 6.34421   2
  -9  -9   0 716.471 24.7299   2
   9  -9   0 715.443 24.8436   2
  -9  -9   0 759.869 24.8656   2
   9  -9   0 728.169 24.7961   2
   9   9   0 737.070 24.6465   2
  -9   9   0 765.718 24.8537   2
  -9   9   0 718.571 24.8415   2
  10  -9   0 7.59906 1.58937   2
  10  -9   0 7.21768 1.41437   2
 -10  -9   0 7.19951 1.53970   2
 -10  -9   0 7.13097 1.37012   2
 -10   9   0 7.40617 1.51134   2
  10   9   0 7.71958 1.15103   2
 -10   9   0 9.44677 1.54807   2
 -11  -9   0 15.6112 1.77208   2
 -11  -9   0 12.5546 1.48176   2
  11  -9   0 18.5614 1.78584   2
  11  -9   0 16.6330 1.82476   2
  11   9   0 16.0061 1.80705   2
 -11   9   0 13.3917 1.73591   2
  11   9   0 13.7173 1.30530   2
 -11   9   0 16.5769 1.74249   2
 -12  -9   0 146.100 5.87107   2
  12  -9   0 147.826 6.09608   2
 -12  -9   0 149.810 6.15111   2
  12   9   0 149.373 5.86790   2
  12   9   0 142.933 5.59422   2
 -12   9   0 159.791 6.18791   2
 -12   9   0 141.859 6.05418   2
 -13  -9   0 269.593 10.2643   2
  13  -9   0 282.171 10.4391   2
 -13  -9   0 302.676 10.4975   2
  13  -9   0 293.738 10.4208   2
 -13   9   0 295.427 10.5193   2
  13   9   0 291.105 10.2495   2
 -13   9   0 292.603 10.4955   2
  13   9   0 269.903 10.1761   2
  14  -9   0 209.636 7.58359   2
  14  -9   0 185.158 7.45530   2
 -14  -9   0 186.250 7.38142   2
 -14  -9   0 191.643 7.58148   2
 -14   9   0 201.761 7.62510   2
 -14   9   0 185.924 7.54635   2
  14   9   0 186.666 7.24155   2
  15  -9   0 21.3150 1.92980   2
 -15  -9   0 20.4928 1.87386   2
 -15  -9   0 19.0749 1.99971   2
 -15   9   0 17.6021 2.04814   2
 -15   9   0 17.5544 1.94127   2
  15   9   0 22.3284 2.61681   2
  16  -9   0 6.62299 1.60283   2
 -16  -9   0 6.79895 1.78714   2
 -16  -9   0 5.42495 1.51177   2
 -16   9   0 5.73316 1.66484   2
 -16   9   0 6.58519 1.83875   2
  16   9   0 8.77719 1.45121   2
  17  -9   0 16.5655 1.82884   2
 -17  -9   0 16.2301 1.77454   2
 -17  -9   0 15.3845 2.00292   2
  17   9   0 17.3362 1.67426   2
 -17   9   0 15.7156 2.05882   2
 -17   9   0 15.9134 1.97229   2
 -18  -9   0 14.9584 1.91654   2
 -18  -9   0 13.2493 2.03420   2
  18  -9   0 14.3188 1.80915   2
 -18   9   0 17.8922 2.02306   2
  18   9   0 14.8504 1.66902   2
 -18   9   0 14.4528 2.09148   2
  19  -9   0 13.9468 1.76818   2
 -19  -9   0 14.3208 1.96557   2
 -19  -9   0 19.3725 2.22270   2
 -19   9   0 15.0448 1.94876   2
 -19   9   0 15.1606 2.23674   2
  19   9   0 14.0429 1.67859   2
 -20  -9   0 -1.1148 1.84005   2
 -20  -9   0 -1.5421 1.60212   2
  20  -9   0 1.41413 1.43724   2
 -20   9   0 1.76141 2.08511   2
  20   9   0 -0.6189 1.31161   2
 -20   9   0 1.24210 1.67058   2
 -21  -9   0 57.5219 4.37204   2
 -21  -9   0 70.0562 4.67059   2
  21  -9   0 60.2498 3.74750   2
 -21   9   0 67.2294 4.71459   2
 -21   9   0 59.8500 4.45286   2
  21   9   0 60.3260 3.57697   2
 -22  -9   0 -0.2551 1.95524   2
 -22   9   0 0.00382 2.21559   2
 -23  -9   0 3.80150 2.15523   2
 -23   9   0 4.78482 2.34001   2
   0 -10   0 33.6501 2.75884   2
   0 -10   0 29.0370 2.65272   2
   0  10   0 36.5407 2.71719   2
   0  10   0 31.1385 2.59898   2
   1 -10   0 122.212 4.91794   2
  -1 -10   0 115.998 4.80685   2
   1 -10   0 113.068 4.86503   2
  -1 -10   0 120.354 4.95207   2
   1  10   0 116.423 4.77232   2
   1  10   0 113.244 4.84412   2
  -1  10   0 115.191 4.81910   2
  -1  10   0 115.256 4.85025   2
   2 -10   0 898.433 30.3039   2
  -2 -10   0 899.424 30.2683   2
   2 -10   0 909.038 30.3001   2
  -2  10   0 902.981 30.2982   2
  -2  10   0 904.270 30.2762   2
   2  10   0 898.718 30.2307   2
   2  10   0 904.899 30.2679   2
   3 -10   0 91.5341 4.24489   2
   3 -10   0 92.9604 4.28057   2
  -3 -10   0 98.9787 4.39035   2
  -3 -10   0 91.8714 4.23505   2
   3  10   0 93.8027 4.06094   2
  -3  10   0 95.5866 4.33533   2
  -3  10   0 91.4282 4.30572   2
   3  10   0 95.3898 4.23964   2
  -4 -10   0 2000.62 68.4174   2
  -4 -10   0 2137.31 68.5100   2
   4 -10   0 2090.93 68.4640   2
   4 -10   0 2033.26 68.4762   2
   4  10   0 2050.69 68.3836   2
  -4  10   0 2047.25 68.4844   2
  -4  10   0 2060.03 68.4623   2
   4  10   0 2079.71 68.4377   2
   5 -10   0 315.463 11.3296   2
   5 -10   0 325.672 11.2611   2
  -5 -10   0 337.000 11.3857   2
  -5 -10   0 307.110 11.2121   2
   5  10   0 320.862 11.1290   2
  -5  10   0 311.747 11.3130   2
   5  10   0 317.766 11.2383   2
  -5  10   0 323.325 11.3241   2
   6 -10   0 148.662 5.96714   2
  -6 -10   0 148.644 5.98447   2
   6 -10   0 152.434 5.85575   2
  -6 -10   0 147.984 5.81891   2
   6  10   0 154.070 5.82443   2
  -6  10   0 138.063 5.91352   2
   6  10   0 152.924 5.64685   2
  -6  10   0 145.196 5.94913   2
   7 -10   0 48.5578 3.26956   2
   7 -10   0 53.9216 3.21711   2
  -7 -10   0 49.6197 3.07762   2
  -7 -10   0 44.6016 3.33267   2
   7  10   0 45.6859 2.77493   2
  -7  10   0 54.6413 3.37789   2
   7  10   0 52.1152 3.10754   2
  -7  10   0 50.2987 3.28810   2
  -8 -10   0 94.7247 4.32092   2
   8 -10   0 95.8877 4.53830   2
  -8 -10   0 94.8960 4.61648   2
   8 -10   0 97.0745 4.40231   2
   8  10   0 110.451 4.28139   2
  -8  10   0 90.7002 4.52065   2
   8  10   0 92.7841 4.05852   2
  -8  10   0 97.3098 4.63209   2
  -9 -10   0 373.306 13.1645   2
  -9 -10   0 391.135 13.3490   2
   9 -10   0 379.532 13.3293   2
   9  10   0 375.649 13.0120   2
  -9  10   0 367.693 13.3182   2
  -9  10   0 378.978 13.3116   2
 -10 -10   0 191.371 7.32807   2
  10 -10   0 194.306 7.50875   2
 -10 -10   0 201.390 7.53953   2
  10 -10   0 189.140 7.50805   2
 -10  10   0 200.440 7.53121   2
 -10  10   0 188.333 7.46194   2
  10  10   0 189.647 7.08234   2
 -11 -10   0 111.388 5.11352   2
  11 -10   0 112.850 5.12308   2
  11 -10   0 111.443 5.21438   2
 -11 -10   0 113.923 4.84391   2
 -11  10   0 112.036 5.18875   2
 -11  10   0 112.995 5.05326   2
  11  10   0 105.675 4.91607   2
  11  10   0 110.437 4.49445   2
  12 -10   0 14.7592 1.79407   2
 -12 -10   0 14.2855 1.91366   2
  12 -10   0 10.9404 1.88789   2
 -12 -10   0 15.4091 1.67136   2
  12  10   0 14.3785 1.59060   2
 -12  10   0 14.2429 1.80175   2
 -12  10   0 14.3666 1.96124   2
 -13 -10   0 2.31830 1.43692   2
  13 -10   0 2.82453 1.51332   2
 -13 -10   0 5.29015 1.73405   2
 -13  10   0 3.99784 1.74658   2
 -13  10   0 2.17111 1.52323   2
  13  10   0 0.58051 1.30104   2
  14 -10   0 76.1401 4.55355   2
 -14 -10   0 88.9363 4.60932   2
 -14 -10   0 81.4079 4.28089   2
 -14  10   0 88.6482 4.67295   2
 -14  10   0 87.1203 4.46950   2
  14  10   0 86.2679 4.12847   2
  15 -10   0 38.2938 3.61518   2
 -15 -10   0 34.6628 3.32454   2
 -15 -10   0 35.4578 3.59554   2
 -15  10   0 37.0542 3.71422   2
  15  10   0 40.9410 3.01388   2
 -15  10   0 38.4813 3.36839   2
 -16 -10   0 27.3424 2.36423   2
 -16 -10   0 23.4140 2.03813   2
  16 -10   0 24.1038 2.13384   2
  16  10   0 25.6684 2.76671   2
 -16  10   0 19.6169 2.03326   2
 -16  10   0 20.6315 2.17195   2
 -17 -10   0 150.306 6.32886   2
 -17 -10   0 155.780 6.69769   2
  17 -10   0 144.875 6.44796   2
 -17  10   0 168.947 6.77438   2
  17  10   0 152.432 6.15563   2
 -17  10   0 144.217 6.57075   2
  18 -10   0 2.05363 1.62682   2
 -18 -10   0 -0.8012 1.70159   2
 -18 -10   0 2.30813 1.54117   2
 -18  10   0 0.90857 1.95257   2
 -18  10   0 1.87889 1.65420   2
  18  10   0 -0.5368 1.34801   2
  19 -10   0 24.1437 2.17372   2
 -19 -10   0 24.2174 2.24018   2
 -19 -10   0 23.6073 2.34741   2
 -19  10   0 21.1912 2.26491   2
  19  10   0 26.2545 2.81987   2
 -19  10   0 24.9918 2.56937   2
 -20 -10   0 13.2128 2.28552   2
  20 -10   0 14.2828 1.84378   2
 -20 -10   0 14.4639 2.10778   2
 -20  10   0 15.6110 2.38849   2
  20  10   0 16.1603 1.74554   2
  21 -10   0 4.49847 1.50526   2
 -21 -10   0 3.84633 2.03349   2
 -21  10   0 5.58830 2.32774   2
 -22 -10   0 40.8728 4.35242   2
 -22  10   0 36.7028 4.58630   2
 -23 -10   0 24.2511 2.81468   2
 -23  10   0 30.3662 3.10297   2
   0 -11   0 3.19079 1.49119   2
   0 -11   0 4.15105 1.31388   2
   0  11   0 1.81619 1.31936   2
   0  11   0 2.43174 1.28324   2
  -1 -11   0 37.2864 3.00196   2
  -1 -11   0 32.7779 2.82674   2
   1 -11   0 30.9920 2.90143   2
   1 -11   0 26.0083 2.89464   2
   1  11   0 36.2702 2.90910   2
  -1  11   0 34.6013 2.92963   2
  -1  11   0 31.6953 2.73903   2
   1  11   0 35.7824 2.69129   2
   2 -11   0 2.35527 1.36271   2
  -2 -11   0 1.04711 1.44388   2
  -2 -11   0 0.90922 1.21836   2
   2 -11   0 1.40493 1.31288   2
   2  11   0 2.66147 1.25365   2
  -2  11   0 1.04033 1.22345   2
   2  11   0 2.91202 1.36897   2
  -2  11   0 2.30050 1.34457   2
   3 -11   0 34.8430 2.95778   2
  -3 -11   0 36.5754 3.17254   2
  -3 -11   0 33.8850 2.85035   2
   3 -11   0 33.0691 2.93698   2
   3  11   0 32.9552 2.93227   2
  -3  11   0 35.2666 3.03555   2
  -3  11   0 33.4772 2.93466   2
   3  11   0 38.6143 2.65741   2
   4 -11   0 218.233 8.16670   2
  -4 -11   0 221.449 8.26542   2
  -4 -11   0 216.367 8.11664   2
   4 -11   0 217.487 8.22362   2
  -4  11   0 218.237 8.17081   2
   4  11   0 223.289 8.14491   2
  -4  11   0 227.332 8.20649   2
   4  11   0 221.577 8.01619   2
  -5 -11   0 142.806 5.89048   2
   5 -11   0 147.651 5.81530   2
   5 -11   0 144.796 5.86381   2
  -5 -11   0 138.507 5.71534   2
   5  11   0 140.236 5.56410   2
  -5  11   0 145.472 5.82947   2
  -5  11   0 139.380 5.88913   2
   5  11   0 145.993 5.77300   2
   6 -11   0 91.2274 4.40203   2
  -6 -11   0 90.4991 4.47761   2
   6 -11   0 95.2374 4.36239   2
  -6 -11   0 86.5165 4.23035   2
  -6  11   0 92.1758 4.41550   2
   6  11   0 93.3750 4.26405   2
  -6  11   0 90.4299 4.32440   2
   6  11   0 85.0991 3.96546   2
  -7 -11   0 488.885 16.5431   2
  -7 -11   0 478.753 16.3980   2
   7 -11   0 465.626 16.4802   2
   7 -11   0 485.501 16.4201   2
   7  11   0 472.965 16.2665   2
  -7  11   0 477.608 16.4815   2
   7  11   0 476.855 16.3905   2
  -7  11   0 464.039 16.4761   2
   8 -11   0 52.4899 3.55584   2
  -8 -11   0 53.6054 3.37892   2
   8 -11   0 57.9359 3.47476   2
  -8 -11   0 54.4877 3.64620   2
  -8  11   0 55.8322 3.58619   2
  -8  11   0 55.7045 3.72190   2
   8  11   0 56.9682 3.04578   2
  -9 -11   0 35.0398 2.92977   2
   9 -11   0 36.0755 3.24749   2
  -9 -11   0 36.5410 3.32606   2
  -9  11   0 35.6987 3.14479   2
  -9  11   0 37.0078 3.34465   2
   9  11   0 39.8636 2.55183   2
  10 -11   0 154.878 6.48903   2
  10 -11   0 152.796 6.39758   2
 -10 -11   0 152.600 6.24672   2
 -10 -11   0 165.549 6.50738   2
  10  11   0 150.891 5.91687   2
 -10  11   0 149.152 6.41822   2
 -10  11   0 167.811 6.47000   2
 -11 -11   0 393.561 13.2465   2
  11 -11   0 352.876 13.1214   2
  11 -11   0 376.672 13.1588   2
 -11 -11   0 366.485 12.9863   2
  11  11   0 360.154 12.9614   2
 -11  11   0 373.778 13.1919   2
 -11  11   0 364.676 13.1809   2
  12 -11   0 28.3981 3.25722   2
  12 -11   0 27.1182 2.36215   2
 -12 -11   0 28.1267 2.33220   2
 -12 -11   0 28.4117 2.88727   2
  12  11   0 29.0894 2.84848   2
 -12  11   0 30.1031 3.46514   2
 -12  11   0 27.2052 3.11274   2
  13 -11   0 4.07329 1.85533   2
 -13 -11   0 3.06050 1.44444   2
 -13 -11   0 4.23561 1.80456   2
 -13  11   0 4.92748 1.79523   2
 -13  11   0 5.09612 1.60541   2
  13  11   0 3.55119 1.39487   2
  14 -11   0 9.29583 1.92432   2
 -14 -11   0 13.7672 1.99998   2
 -14 -11   0 10.2834 1.66472   2
 -14  11   0 14.1128 2.03402   2
 -14  11   0 11.2657 1.82331   2
  14  11   0 11.5500 1.58034   2
 -15 -11   0 51.8089 3.72516   2
 -15 -11   0 55.3174 4.03171   2
  15 -11   0 48.7326 4.08582   2
 -15  11   0 56.9436 4.05485   2
  15  11   0 51.6103 3.36268   2
 -15  11   0 55.0191 3.81805   2
 -16 -11   0 19.2557 2.08027   2
  16 -11   0 25.8467 2.25863   2
 -16 -11   0 26.1414 2.40068   2
 -16  11   0 18.6845 1.95269   2
  16  11   0 19.5770 1.84874   2
 -16  11   0 19.7383 2.23645   2
 -17 -11   0 21.4760 2.07275   2
 -17 -11   0 26.9976 2.53501   2
  17 -11   0 24.0781 2.24514   2
 -17  11   0 22.5639 2.29429   2
  17  11   0 30.2930 2.87911   2
 -17  11   0 23.1257 2.36135   2
  18 -11   0 4.64947 1.75552   2
 -18 -11   0 3.59113 1.71568   2
 -18 -11   0 3.81613 2.01386   2
 -18  11   0 4.48319 2.16288   2
 -18  11   0 6.04346 1.79610   2
  18  11   0 5.06252 1.49647   2
 -19 -11   0 17.4874 2.37305   2
 -19 -11   0 14.4860 2.08254   2
  19 -11   0 13.3572 1.95578   2
 -19  11   0 18.6312 2.43324   2
  19  11   0 15.1564 1.73486   2
 -20 -11   0 -2.2482 1.96482   2
  20 -11   0 2.10944 1.59356   2
 -20  11   0 -1.1988 2.11572   2
 -21 -11   0 -1.2719 2.02845   2
 -21  11   0 -1.4144 2.21086   2
 -22 -11   0 3.37134 2.14462   2
 -22  11   0 3.39869 2.32896   2
   0 -12   0 223.159 8.53928   2
   0 -12   0 236.899 8.64251   2
   0  12   0 239.120 8.58292   2
   0  12   0 228.805 8.50581   2
   1 -12   0 -0.5470 1.42687   2
   1 -12   0 0.30818 1.32810   2
  -1 -12   0 1.33701 1.56605   2
  -1 -12   0 0.01046 1.36467   2
  -1  12   0 2.02335 1.25933   2
  -1  12   0 0.94133 1.38889   2
   1  12   0 2.64776 1.28642   2
   1  12   0 1.31093 1.35264   2
   2 -12   0 2.93836 1.46076   2
  -2 -12   0 3.85159 1.53720   2
  -2 -12   0 4.76108 1.44774   2
   2 -12   0 4.01353 1.34775   2
  -2  12   0 4.90834 1.48029   2
   2  12   0 5.52460 1.35464   2
   2  12   0 3.73320 1.38453   2
  -2  12   0 3.42295 1.28889   2
   3 -12   0 -1.9181 1.36497   2
  -3 -12   0 -2.8300 1.55502   2
  -3 -12   0 -0.4480 1.37928   2
   3 -12   0 2.28649 1.43375   2
  -3  12   0 -0.7340 1.37823   2
   3  12   0 -0.1437 1.19928   2
  -3  12   0 0.47968 1.37371   2
   3  12   0 0.80314 1.41858   2
   4 -12   0 424.909 14.7580   2
  -4 -12   0 436.875 14.8307   2
  -4 -12   0 417.471 14.7097   2
   4 -12   0 413.322 14.7833   2
  -4  12   0 432.493 14.7893   2
  -4  12   0 421.447 14.7726   2
   4  12   0 418.041 14.7035   2
   4  12   0 418.333 14.6070   2
  -5 -12   0 440.960 15.4427   2
   5 -12   0 442.438 15.5340   2
   5 -12   0 417.229 15.4633   2
  -5 -12   0 468.072 15.6218   2
   5  12   0 441.810 15.3290   2
  -5  12   0 439.082 15.5122   2
   5  12   0 451.185 15.4573   2
  -5  12   0 464.496 15.5281   2
  -6 -12   0 25.3221 2.86525   2
  -6 -12   0 26.0234 3.13688   2
   6 -12   0 25.0933 2.08949   2
   6 -12   0 27.9702 2.94567   2
   6  12   0 26.4069 2.45685   2
   6  12   0 21.1530 1.90737   2
  -6  12   0 27.6930 3.07892   2
  -6  12   0 25.0174 2.86271   2
  -7 -12   0 1.96592 1.36947   2
   7 -12   0 3.55369 1.56746   2
   7 -12   0 3.49533 1.47749   2
  -7 -12   0 2.23039 1.62124   2
   7  12   0 5.42854 1.21968   2
  -7  12   0 2.46048 1.50301   2
   7  12   0 3.32828 1.37492   2
  -7  12   0 0.82975 1.26658   2
   8 -12   0 55.0575 3.58529   2
  -8 -12   0 60.7969 3.43940   2
  -8 -12   0 53.1888 3.75680   2
   8 -12   0 55.2238 3.61291   2
   8  12   0 58.7819 3.11423   2
  -8  12   0 54.6520 3.59436   2
  -8  12   0 60.4925 3.84498   2
  -9 -12   0 0.91753 1.33023   2
   9 -12   0 1.70278 1.45664   2
  -9 -12   0 4.56651 1.75636   2
  -9  12   0 2.06546 1.35127   2
  -9  12   0 2.98250 1.66514   2
 -10 -12   0 2.69186 1.46393   2
  10 -12   0 3.07007 1.48284   2
  10 -12   0 1.53440 1.80281   2
 -10 -12   0 1.68422 1.60307   2
 -10  12   0 3.12799 1.77497   2
 -10  12   0 0.92166 1.45621   2
  11 -12   0 8.48198 1.66409   2
 -11 -12   0 7.03951 1.80183   2
  11 -12   0 9.42188 1.84179   2
 -11 -12   0 6.03709 1.52337   2
 -11  12   0 8.23299 1.61363   2
 -11  12   0 6.86937 1.85377   2
  11  12   0 7.30854 1.47914   2
 -12 -12   0 110.754 5.33731   2
 -12 -12   0 102.115 4.89225   2
  12 -12   0 110.524 5.36248   2
 -12  12   0 114.639 5.29131   2
 -12  12   0 101.915 5.12899   2
  12  12   0 105.802 4.84546   2
  13 -12   0 30.0477 3.74723   2
 -13 -12   0 35.2779 3.15040   2
 -13 -12   0 40.3829 3.76456   2
 -13  12   0 33.1712 3.44411   2
 -13  12   0 34.2436 3.66071   2
  13  12   0 38.2074 3.06734   2
 -14 -12   0 -1.4979 1.72977   2
  14 -12   0 -1.8836 1.83982   2
 -14 -12   0 0.45650 1.55150   2
 -14  12   0 -0.5592 1.80544   2
  14  12   0 -1.5467 1.30248   2
 -14  12   0 -2.1972 1.55459   2
 -15 -12   0 5.59066 1.96579   2
 -15 -12   0 9.41929 1.85630   2
 -15  12   0 9.08669 1.83358   2
 -15  12   0 9.97180 1.99000   2
  15  12   0 7.73061 1.50944   2
 -16 -12   0 20.9092 2.39012   2
 -16 -12   0 17.2070 2.16508   2
  16 -12   0 18.1112 2.25844   2
 -16  12   0 19.0128 2.30700   2
  16  12   0 15.2832 1.76564   2
 -16  12   0 19.7643 2.19031   2
 -17 -12   0 22.3985 2.47959   2
 -17 -12   0 23.8146 2.19130   2
  17 -12   0 19.5439 2.19896   2
 -17  12   0 18.8623 2.49407   2
 -17  12   0 20.8591 2.55791   2
  17  12   0 23.7022 2.87448   2
 -18 -12   0 155.175 7.00074   2
 -18 -12   0 143.825 6.54791   2
  18 -12   0 144.242 6.74152   2
  18  12   0 155.623 6.27067   2
 -18  12   0 167.046 7.13706   2
 -19 -12   0 30.2172 2.91079   2
  19 -12   0 30.2621 3.76372   2
 -19  12   0 36.2438 4.33313   2
  20 -12   0 33.0486 3.88305   2
 -20 -12   0 39.8757 4.39775   2
 -20  12   0 41.8771 4.68812   2
 -21 -12   0 5.44546 2.26100   2
 -21  12   0 3.76080 2.42441   2
   0 -13   0 0.76358 1.42290   2
   0 -13   0 2.10397 1.60817   2
   0  13   0 -1.2623 1.26108   2
   0  13   0 0.91259 1.48565   2
  -1 -13   0 25.3697 2.93395   2
   1 -13   0 17.7707 1.93131   2
   1 -13   0 24.8300 3.01430   2
  -1 -13   0 23.2873 2.15636   2
  -1  13   0 20.2772 1.80454   2
   1  13   0 22.7325 2.65728   2
  -1  13   0 19.5208 1.86911   2
   1  13   0 25.9375 3.05279   2
   2 -13   0 34.2058 3.21804   2
  -2 -13   0 31.7761 3.33484   2
   2 -13   0 35.0321 3.33476   2
  -2 -13   0 34.4983 3.27452   2
  -2  13   0 37.4374 3.36345   2
  -2  13   0 38.5300 3.14423   2
   2  13   0 33.0060 2.91551   2
   2  13   0 35.7424 3.24008   2
   3 -13   0 87.9654 4.47326   2
   3 -13   0 87.1555 4.48601   2
  -3 -13   0 83.3307 4.39184   2
  -3 -13   0 90.4944 4.69176   2
  -3  13   0 83.3430 4.38256   2
   3  13   0 88.7587 4.17144   2
   3  13   0 93.9403 4.45133   2
  -3  13   0 91.1893 4.56322   2
   4 -13   0 27.6295 3.13170   2
  -4 -13   0 34.0647 3.40640   2
   4 -13   0 28.4616 3.27311   2
  -4 -13   0 30.9233 3.09354   2
   4  13   0 31.4434 2.73931   2
  -4  13   0 29.5048 3.39320   2
   4  13   0 29.3902 3.17563   2
  -4  13   0 26.0576 3.04860   2
   5 -13   0 398.201 14.4492   2
  -5 -13   0 428.515 14.5458   2
   5 -13   0 411.510 14.4539   2
  -5 -13   0 404.325 14.3761   2
  -5  13   0 408.187 14.4724   2
  -5  13   0 421.073 14.4733   2
   5  13   0 398.922 14.2339   2
   5  13   0 413.773 14.3740   2
   6 -13   0 10.2792 1.73895   2
  -6 -13   0 10.8261 1.59105   2
  -6 -13   0 11.4988 1.93705   2
   6 -13   0 9.52213 1.58711   2
   6  13   0 13.6359 1.70320   2
   6  13   0 9.68107 1.43706   2
  -6  13   0 6.24342 1.63498   2
  -6  13   0 10.9869 1.67215   2
   7 -13   0 38.1995 3.40866   2
   7 -13   0 42.9632 3.36664   2
  -7 -13   0 41.5170 3.62106   2
  -7 -13   0 40.3613 3.26372   2
   7  13   0 45.7089 3.24661   2
  -7  13   0 33.1306 3.58533   2
  -7  13   0 39.1018 3.24807   2
   8 -13   0 123.179 5.30047   2
   8 -13   0 111.560 5.31493   2
  -8 -13   0 116.338 5.56863   2
  -8 -13   0 110.762 5.18345   2
  -8  13   0 110.458 5.26232   2
   8  13   0 133.987 5.11125   2
  -8  13   0 124.918 5.51303   2
  -9 -13   0 8.86790 1.90961   2
   9 -13   0 9.73747 1.75990   2
  -9 -13   0 9.25723 1.60669   2
   9 -13   0 7.38778 1.56547   2
  -9  13   0 9.18860 1.69369   2
  -9  13   0 7.53780 1.86044   2
 -10 -13   0 64.5095 3.74633   2
 -10 -13   0 52.4791 4.02387   2
  10 -13   0 51.8910 3.68817   2
  10 -13   0 54.7362 4.11053   2
  10  13   0 69.0315 4.96806   2
 -10  13   0 57.0989 4.01726   2
 -10  13   0 51.0985 3.73930   2
  11 -13   0 9.56997 2.03941   2
 -11 -13   0 9.08764 1.95300   2
 -11 -13   0 7.99307 1.65349   2
 -11  13   0 10.0252 1.82369   2
 -11  13   0 12.8545 2.05140   2
  11  13   0 11.0423 1.59530   2
 -12 -13   0 0.89354 1.52316   2
 -12 -13   0 -1.2392 1.80606   2
  12 -13   0 -2.2785 1.75836   2
 -12  13   0 -0.3273 1.47301   2
  12  13   0 -0.1441 1.39529   2
 -12  13   0 -1.8647 1.75645   2
 -13 -13   0 52.6185 3.61120   2
 -13 -13   0 57.3678 4.13938   2
  13 -13   0 51.2615 4.16017   2
  13  13   0 49.9844 3.47227   2
 -13  13   0 52.1394 4.16057   2
 -13  13   0 45.7321 3.71487   2
 -14 -13   0 5.84367 1.71951   2
  14 -13   0 5.09795 2.07528   2
 -14 -13   0 9.36215 2.04774   2
  14  13   0 4.44790 1.50093   2
 -14  13   0 6.42994 2.01614   2
 -14  13   0 4.28217 1.71301   2
 -15 -13   0 9.74885 1.92539   2
  15 -13   0 10.5074 2.07943   2
 -15 -13   0 9.15269 2.15650   2
  15  13   0 10.8400 1.67517   2
 -15  13   0 9.33238 2.18960   2
  16 -13   0 83.3935 5.21922   2
 -16 -13   0 78.6455 4.80830   2
 -16 -13   0 81.5295 5.19972   2
 -16  13   0 94.5832 5.26262   2
  16  13   0 85.4694 4.37732   2
 -17 -13   0 42.1458 4.39222   2
  17 -13   0 36.8539 4.22342   2
 -17 -13   0 32.6852 3.91750   2
  17  13   0 40.8981 3.37925   2
 -17  13   0 49.3341 4.40517   2
 -18 -13   0 20.3738 2.66072   2
  18 -13   0 19.3595 2.33450   2
 -18  13   0 20.5947 2.67953   2
 -19 -13   0 0.69244 2.21136   2
  19 -13   0 1.62364 1.92654   2
 -19  13   0 4.02158 2.36803   2
 -20 -13   0 1.12109 2.24625   2
 -20  13   0 -0.4234 2.28955   2
   0 -14   0 1.74386 1.55615   2
   0 -14   0 1.78592 1.79078   2
   0  14   0 3.20516 1.63657   2
   0  14   0 2.19545 1.42950   2
  -1 -14   0 2.18858 1.58525   2
   1 -14   0 4.49524 1.76316   2
   1 -14   0 2.20831 1.44047   2
  -1 -14   0 3.48999 1.82614   2
   1  14   0 3.67876 1.56891   2
   1  14   0 1.27175 1.38676   2
  -1  14   0 3.19908 1.70578   2
  -1  14   0 1.98603 1.50876   2
  -2 -14   0 0.91057 1.56276   2
   2 -14   0 0.77942 1.58125   2
   2 -14   0 0.18989 1.75334   2
  -2 -14   0 1.98634 1.75539   2
   2  14   0 -1.1677 1.32850   2
  -2  14   0 1.97795 1.69343   2
   2  14   0 2.19657 1.56714   2
  -2  14   0 1.20269 1.47458   2
   3 -14   0 128.338 5.42449   2
  -3 -14   0 118.346 5.36048   2
   3 -14   0 115.121 5.36963   2
  -3 -14   0 119.890 5.60503   2
   3  14   0 118.478 5.32059   2
  -3  14   0 124.987 5.50788   2
   3  14   0 100.897 5.49508   2
  -3  14   0 111.215 5.23497   2
  -4 -14   0 22.3315 2.19214   2
   4 -14   0 26.0928 3.12600   2
  -4 -14   0 23.4018 2.10375   2
   4 -14   0 24.6071 2.26618   2
  -4  14   0 24.7194 3.03062   2
  -4  14   0 23.9002 2.24481   2
   4  14   0 25.0225 3.12661   2
   5 -14   0 0.87643 1.65983   2
  -5 -14   0 -1.2212 1.74854   2
  -5 -14   0 -1.8500 1.43499   2
   5 -14   0 -0.6706 1.47856   2
  -5  14   0 -0.2052 1.40311   2
  -5  14   0 -1.7974 1.52109   2
   5  14   0 -3.0449 1.47595   2
   6 -14   0 22.7038 2.16956   2
   6 -14   0 18.5930 1.85984   2
  -6 -14   0 16.4229 1.79432   2
  -6  14   0 20.8553 2.03391   2
  -6  14   0 18.5272 2.08334   2
   6  14   0 21.8709 2.02505   2
   7 -14   0 175.742 7.19529   2
  -7 -14   0 168.863 7.07771   2
  -7 -14   0 191.143 7.42112   2
   7 -14   0 183.056 7.18074   2
   7  14   0 176.930 7.06086   2
  -7  14   0 166.762 7.12782   2
  -7  14   0 186.108 7.28877   2
  -8 -14   0 2.50683 1.52686   2
   8 -14   0 3.86092 1.58806   2
   8 -14   0 4.46021 1.69697   2
  -8 -14   0 1.71715 1.88180   2
  -8  14   0 3.54003 1.72618   2
  -8  14   0 4.81994 1.56760   2
  -9 -14   0 56.0313 3.67320   2
  -9 -14   0 63.6368 4.16575   2
   9 -14   0 58.2199 3.87117   2
   9 -14   0 54.9011 3.85658   2
  -9  14   0 56.9105 4.09426   2
  -9  14   0 55.5731 3.68936   2
 -10 -14   0 7.19745 2.03509   2
 -10 -14   0 9.85826 1.75487   2
  10  14   0 11.8117 1.70261   2
 -10  14   0 10.4764 2.04930   2
 -10  14   0 8.18862 1.67758   2
 -11 -14   0 15.1511 1.91741   2
 -11 -14   0 18.9882 2.33308   2
  11 -14   0 16.4085 2.29243   2
  11  14   0 15.2705 1.80641   2
 -11  14   0 21.5519 2.27847   2
 -11  14   0 16.7527 2.13066   2
  12 -14   0 81.9672 5.04902   2
 -12 -14   0 83.3144 4.52362   2
 -12 -14   0 88.3506 5.08665   2
 -12  14   0 90.9685 4.99033   2
  12  14   0 82.8185 4.39632   2
 -13 -14   0 -0.5799 1.59306   2
  13 -14   0 -0.2790 1.95760   2
 -13 -14   0 -4.2629 1.86006   2
 -13  14   0 -1.4408 1.82423   2
  13  14   0 -0.9778 1.41221   2
 -14 -14   0 22.0814 2.45268   2
 -14 -14   0 18.7737 2.14694   2
  14 -14   0 18.5618 2.51202   2
 -14  14   0 25.5389 2.58387   2
  14  14   0 20.5292 1.95170   2
 -15 -14   0 26.0290 2.72780   2
  15 -14   0 22.6364 2.44904   2
 -15 -14   0 26.3151 2.39027   2
 -15  14   0 23.3627 2.55822   2
  15  14   0 24.3769 3.04443   2
 -16 -14   0 -0.8617 2.15168   2
  16 -14   0 1.52591 2.13582   2
  16  14   0 1.79042 1.54578   2
 -16  14   0 2.93659 2.23505   2
 -17 -14   0 58.8781 4.93941   2
  17 -14   0 49.4608 4.88260   2
 -17  14   0 58.5559 4.92184   2
 -18 -14   0 -2.4554 2.23413   2
  18 -14   0 -4.4593 1.93113   2
 -18  14   0 -4.2274 2.19804   2
 -19 -14   0 -1.2222 2.25052   2
 -19  14   0 4.60022 2.48240   2
   0 -15   0 0.18215 1.60346   2
   0 -15   0 2.27288 1.89562   2
   0  15   0 2.03654 1.61301   2
   1 -15   0 16.6451 1.94647   2
   1 -15   0 17.6207 2.16200   2
  -1 -15   0 19.2202 2.07476   2
  -1 -15   0 21.8672 2.32879   2
  -1  15   0 16.7447 1.97902   2
   1  15   0 20.8033 2.07003   2
  -2 -15   0 -0.1979 1.86806   2
   2 -15   0 0.90652 1.82814   2
  -2 -15   0 -0.6748 1.60643   2
   2 -15   0 0.44580 1.52826   2
  -2  15   0 0.49775 1.65090   2
   2  15   0 -0.1917 1.56452   2
  -3 -15   0 137.902 6.08846   2
   3 -15   0 131.578 5.96511   2
   3 -15   0 122.622 5.78826   2
  -3 -15   0 124.897 5.75543   2
  -3  15   0 129.311 5.94019   2
   3  15   0 131.423 5.80097   2
  -4 -15   0 15.7588 2.11564   2
   4 -15   0 13.7686 1.90862   2
  -4 -15   0 14.6700 1.92293   2
   4 -15   0 12.8544 2.05111   2
   4  15   0 11.6976 1.76396   2
  -4  15   0 10.4317 1.90893   2
  -5 -15   0 89.3814 4.93293   2
  -5 -15   0 80.9482 4.53294   2
   5 -15   0 83.9137 4.59435   2
   5 -15   0 90.8863 4.75722   2
  -5  15   0 90.4364 4.78036   2
   5  15   0 86.1649 4.48704   2
  -6 -15   0 18.3761 1.99104   2
  -6 -15   0 19.4192 2.26523   2
   6 -15   0 17.4327 2.13914   2
   6 -15   0 16.0212 1.82142   2
   6  15   0 15.5072 1.83405   2
  -6  15   0 15.5768 2.07793   2
   7 -15   0 31.2663 3.28789   2
  -7 -15   0 26.9278 2.53273   2
   7 -15   0 33.5244 3.51022   2
  -7 -15   0 32.5927 3.32493   2
  -7  15   0 30.9629 3.70591   2
   7  15   0 41.2751 3.26333   2
   8 -15   0 34.1035 3.54666   2
  -8 -15   0 30.6259 3.83370   2
  -8 -15   0 34.2994 3.29212   2
  -8  15   0 40.1143 3.87068   2
   9 -15   0 39.1566 3.74279   2
  -9 -15   0 34.4888 4.09100   2
  -9 -15   0 34.7800 3.40618   2
  -9  15   0 40.6477 4.05186   2
 -10 -15   0 1.55305 2.01139   2
 -10 -15   0 -0.7674 1.54120   2
 -10  15   0 5.20168 2.05960   2
  10  15   0 1.47831 1.51704   2
  11 -15   0 5.70576 2.25105   2
 -11 -15   0 2.22367 2.12638   2
 -11 -15   0 1.12987 1.70246   2
  11  15   0 3.03747 1.54793   2
 -11  15   0 6.69217 2.11121   2
 -12 -15   0 10.6833 1.94546   2
 -12 -15   0 9.58386 2.31084   2
  12 -15   0 8.56859 2.20330   2
  12  15   0 11.1250 1.71872   2
 -12  15   0 14.3701 2.25292   2
 -13 -15   0 -1.5643 2.03308   2
 -13 -15   0 -1.8726 1.58697   2
  13 -15   0 -1.6700 2.09325   2
  13  15   0 0.62036 1.45944   2
 -13  15   0 -1.0934 2.04443   2
 -14 -15   0 3.01282 1.84376   2
  14 -15   0 -1.3204 2.16571   2
 -14 -15   0 -0.6715 2.09508   2
  14  15   0 0.72447 1.47315   2
 -14  15   0 -0.3436 1.95409   2
  15 -15   0 -3.1186 2.16543   2
 -15 -15   0 -1.7638 2.08995   2
 -15  15   0 0.70626 2.19230   2
  16 -15   0 8.74021 2.33487   2
 -16 -15   0 8.25987 2.38627   2
 -16  15   0 10.1668 2.43411   2
 -17 -15   0 10.9913 2.54306   2
  17 -15   0 7.25759 2.41928   2
 -17  15   0 12.1207 2.53624   2
 -18 -15   0 0.05515 2.27408   2
 -18  15   0 2.79387 2.43125   2
   0 -16   0 10.1197 2.10018   2
   0 -16   0 11.9398 1.94997   2
   0  16   0 11.6400 1.83309   2
  -1 -16   0 19.2153 2.10017   2
   1 -16   0 21.4627 2.28719   2
  -1 -16   0 21.7064 2.34001   2
   1 -16   0 17.5887 2.06278   2
   1  16   0 17.2489 2.10336   2
  -1  16   0 19.9241 2.17746   2
  -2 -16   0 47.2522 4.11467   2
  -2 -16   0 45.7237 3.66447   2
   2 -16   0 39.4208 3.69822   2
   2 -16   0 47.7340 3.94937   2
  -2  16   0 47.3445 3.90384   2
   2  16   0 53.0855 3.78071   2
  -3 -16   0 18.6917 2.32778   2
  -3 -16   0 15.1664 1.90731   2
   3 -16   0 15.8615 1.98383   2
   3 -16   0 13.6923 2.11324   2
  -3  16   0 14.4602 1.90914   2
   3  16   0 13.7210 1.87444   2
  -4 -16   0 9.28495 2.12329   2
   4 -16   0 6.80058 1.67354   2
  -4 -16   0 10.3426 1.80266   2
   4 -16   0 13.7661 2.08619   2
   4  16   0 7.82926 1.70649   2
  -4  16   0 7.18080 1.74333   2
   5 -16   0 129.818 6.11510   2
   5 -16   0 146.427 6.31956   2
  -5 -16   0 144.788 6.41771   2
  -5 -16   0 139.939 6.14061   2
   5  16   0 136.372 6.08584   2
  -5  16   0 140.936 6.30642   2
   6 -16   0 1.83964 1.79356   2
  -6 -16   0 -2.3924 1.50195   2
  -6 -16   0 -1.6805 1.89983   2
   6  16   0 0.18968 1.53354   2
  -6  16   0 -2.5196 1.74142   2
   7 -16   0 121.327 5.90890   2
  -7 -16   0 125.749 6.13171   2
  -7 -16   0 111.547 5.63849   2
   7  16   0 135.825 5.53379   2
  -7  16   0 122.735 5.97795   2
  -8 -16   0 2.53489 1.64813   2
   8 -16   0 2.15747 1.89825   2
  -8 -16   0 0.78310 2.02069   2
  -8  16   0 -1.1545 1.90903   2
  -9 -16   0 -0.7702 2.00927   2
   9 -16   0 0.75920 1.86749   2
  -9 -16   0 0.48412 1.60886   2
  -9  16   0 1.72067 2.05329   2
   9  16   0 0.77907 1.73269   2
 -10 -16   0 6.07618 1.85586   2
 -10 -16   0 6.71284 2.23202   2
  10  16   0 6.01552 1.64907   2
 -10  16   0 8.65780 2.14954   2
  11 -16   0 4.12409 2.28388   2
 -11 -16   0 10.5761 2.28669   2
 -11 -16   0 9.63499 1.93626   2
 -11  16   0 6.24725 2.06280   2
  11  16   0 8.24514 1.74557   2
 -12 -16   0 6.75482 2.11325   2
 -12 -16   0 7.67659 2.22166   2
  12 -16   0 6.78332 2.27968   2
 -12  16   0 3.91375 2.09658   2
  12  16   0 4.71452 1.64209   2
 -13 -16   0 23.5837 2.69996   2
  13 -16   0 18.7840 2.70232   2
 -13  16   0 25.5403 2.74748   2
  13  16   0 18.8816 2.33015   2
  14 -16   0 19.6333 2.63013   2
 -14 -16   0 25.9099 2.92347   2
 -14  16   0 21.1467 2.69079   2
 -15 -16   0 3.84534 2.33868   2
  15 -16   0 5.67582 2.37004   2
 -15  16   0 6.87979 2.31418   2
 -16 -16   0 -2.5484 2.24071   2
  16 -16   0 -0.7950 2.49290   2
 -16  16   0 -2.8719 2.18362   2
   0 -17   0 -2.6416 1.55784   2
   0 -17   0 -2.2908 1.83468   2
   0  17   0 -1.5875 1.63617   2
   1 -17   0 7.31861 2.08794   2
  -1 -17   0 9.60145 1.86136   2
  -1 -17   0 8.42142 2.07463   2
   1 -17   0 6.73660 1.81338   2
   1  17   0 6.17490 1.80997   2
  -1  17   0 9.86423 1.94850   2
  -2 -17   0 25.3901 2.55270   2
   2 -17   0 22.3426 2.40895   2
   2 -17   0 21.1981 2.12956   2
  -2 -17   0 23.8675 2.29974   2
  -2  17   0 20.8654 2.22781   2
   2  17   0 23.9953 2.20652   2
   3 -17   0 47.7510 4.13801   2
  -3 -17   0 46.4463 3.82329   2
  -3 -17   0 56.9014 4.30667   2
   3  17   0 47.9669 3.83003   2
  -3  17   0 47.5174 4.05092   2
   4 -17   0 0.00699 1.85531   2
  -4 -17   0 -2.1977 1.96157   2
  -4 -17   0 1.95985 1.64832   2
  -4  17   0 1.49179 1.75231   2
   4  17   0 1.81308 1.64472   2
  -5 -17   0 0.38863 2.00565   2
   5 -17   0 -5.2085 1.78346   2
  -5 -17   0 -2.2430 1.59763   2
  -5  17   0 -0.6279 1.83484   2
   5  17   0 0.39100 1.56852   2
  -6 -17   0 3.97734 2.08865   2
  -6 -17   0 7.46069 1.87842   2
   6 -17   0 7.26589 2.07157   2
   6  17   0 7.47809 1.68610   2
  -6  17   0 6.51033 2.03988   2
   7 -17   0 67.6390 4.62281   2
  -7 -17   0 71.8167 4.32925   2
  -7 -17   0 75.5246 4.82781   2
   7  17   0 61.7319 3.79243   2
  -7  17   0 70.2146 4.70378   2
  -8 -17   0 2.80138 1.75604   2
  -8 -17   0 5.55456 2.20121   2
   8 -17   0 3.87298 1.97695   2
  -8  17   0 1.59875 2.03713   2
   9 -17   0 8.37148 2.07400   2
  -9 -17   0 9.78756 2.26540   2
  -9 -17   0 5.99051 1.90244   2
  -9  17   0 5.59818 2.18464   2
   9  17   0 5.39590 1.66184   2
 -10 -17   0 -1.2738 2.06389   2
  10 -17   0 0.80479 2.22930   2
 -10  17   0 0.90161 2.08164   2
  10  17   0 -0.1184 1.47707   2
  11 -17   0 26.3889 2.89148   2
 -11 -17   0 25.6902 2.74488   2
  11  17   0 23.0343 2.71597   2
 -11  17   0 30.2393 2.85631   2
  12 -17   0 4.31795 2.30995   2
 -12 -17   0 4.28649 2.30403   2
 -12  17   0 8.01928 2.37214   2
 -13 -17   0 -1.0514 2.22736   2
  13 -17   0 -4.1735 2.28511   2
 -13  17   0 1.01937 2.21049   2
  14 -17   0 25.7334 2.93020   2
 -14 -17   0 24.0577 2.83943   2
 -14  17   0 25.5300 2.82786   2
   0 -18   0 227.393 9.05277   2
   0  18   0 218.800 8.85662   2
  -1 -18   0 88.0177 5.15372   2
   1 -18   0 86.9821 5.09695   2
  -1 -18   0 74.5968 6.78752   2
  -1  18   0 74.0712 4.89642   2
   1  18   0 78.1646 4.81905   2
  -2 -18   0 57.6334 4.32402   2
   2 -18   0 68.7721 4.66999   2
  -2 -18   0 62.9533 4.78927   2
   2  18   0 61.2099 4.39740   2
  -2  18   0 71.0905 4.56034   2
  -3 -18   0 34.9223 4.26441   2
   3 -18   0 39.0125 4.05423   2
  -3 -18   0 32.3667 3.66352   2
  -3  18   0 33.7430 3.95410   2
   3  18   0 28.9219 3.66384   2
  -4 -18   0 2.48706 2.20189   2
  -4 -18   0 1.00460 1.82184   2
   4 -18   0 5.15736 2.19506   2
  -4  18   0 2.26736 2.04411   2
   4  18   0 1.40369 1.70036   2
  -5 -18   0 1.39511 2.24368   2
  -5 -18   0 0.20555 1.72272   2
   5 -18   0 2.07027 2.10683   2
  -5  18   0 -0.1903 2.02129   2
   5  18   0 -0.5544 1.68262   2
   6 -18   0 165.281 7.48210   2
  -6 -18   0 149.597 8.52862   2
  -6 -18   0 174.034 7.76272   2
   6  18   0 183.591 7.11897   2
  -6  18   0 174.582 7.54685   2
   7 -18   0 15.0498 2.37486   2
  -7 -18   0 14.4071 2.59154   2
  -7  18   0 14.9265 2.42996   2
   8 -18   0 9.49175 2.17842   2
  -8 -18   0 7.78902 2.40843   2
   8  18   0 8.75166 1.78251   2
  -8  18   0 7.26305 2.26790   2
  -9 -18   0 5.56526 2.32616   2
  -9  18   0 9.61920 2.32770   2
 -10 -18   0 -3.7121 2.14555   2
  10 -18   0 1.68815 2.46771   2
 -10  18   0 1.15289 2.17358   2
  11 -18   0 -4.8680 2.32877   2
 -11 -18   0 -0.4158 2.20834   2
 -11  18   0 1.46165 2.19416   2
 -12 -18   0 13.1375 2.52392   2
  12 -18   0 9.07689 2.62751   2
 -12  18   0 14.5895 2.52162   2
   0 -19   0 2.05057 2.23035   2
   0  19   0 -0.7345 1.87490   2
  -1 -19   0 17.0068 2.63952   2
   1 -19   0 25.3842 2.80606   2
   1  19   0 21.9890 2.40538   2
  -1  19   0 19.7999 2.39003   2
  -2 -19   0 1.70661 2.24550   2
   2 -19   0 -1.0083 2.11141   2
  -2  19   0 -1.4369 1.89670   2
   2  19   0 -0.2351 1.80168   2
  -3 -19   0 37.3989 3.18254   2
   3 -19   0 40.0691 4.32778   2
  -3  19   0 39.2109 4.30048   2
   3  19   0 36.2879 3.95429   2
  -4 -19   0 -2.1563 2.28321   2
   4 -19   0 -2.1029 2.19957   2
   4  19   0 1.43916 1.79230   2
  -4  19   0 -0.1159 2.08723   2
   5 -19   0 1.53627 2.20327   2
  -5 -19   0 3.35583 2.34070   2
   5  19   0 2.29042 2.08835   2
  -5  19   0 2.30539 2.15204   2
  -6 -19   0 0.50598 2.22539   2
   6 -19   0 -0.1684 2.15203   2
  -6  19   0 1.88271 2.17476   2
   7 -19   0 2.13362 2.13279   2
  -7 -19   0 4.71935 2.31696   2
  -7  19   0 0.88391 2.14275   2
  -8 -19   0 37.1089 4.61943   2
   8 -19   0 41.3967 4.34330   2
  -8  19   0 35.9280 4.52355   2
  -9 -19   0 4.32080 2.41261   2
  -9  19   0 3.17634 2.28371   2
   0 -20   0 1.18659 2.18939   2
  -1 -20   0 -0.1080 2.20726   2
   1 -20   0 -0.3057 2.09630   2
  -2 -20   0 2.08753 2.17719   2
   2 -20   0 0.66682 2.15998   2
  -2  20   0 2.81423 3.30560   2
  -3 -20   0 -2.0304 2.22638   2
   3 -20   0 0.07373 2.14980   2
  -3  20   0 1.00710 3.25784   2
   4 -20   0 12.1825 2.42769   2
  -4 -20   0 11.8291 2.53126   2
  -4  20   0 8.43781 3.47218   2
  -5 -20   0 -1.8341 2.21415   2
   5 -20   0 -2.5042 2.06614   2
 -26   0   1 1.90206 2.01420   2
 -25   0   1 2.34186 1.82510   2
 -24   0   1 -0.5191 1.77209   2
  24   0  -1 0.64289 1.24769   2
 -24   0   1 -0.5763 1.91492   2
 -23   0   1 3.98066 1.81823   2
  23   0  -1 2.66709 1.21408   2
 -23   0   1 3.35835 1.87928   2
  22   0  -1 1.68020 1.22393   2
 -22   0   1 -1.1180 1.71164   2
 -22   0   1 -0.5563 1.65057   2
 -21   0   1 144.620 6.05305   2
 -21   0   1 143.526 6.07121   2
  21   0  -1 126.894 5.46418   2
 -20   0   1 -0.3640 1.54115   2
  20   0  -1 0.37040 1.08866   2
 -20   0   1 -0.8847 1.53042   2
 -19   0   1 3.14224 1.51729   2
  19   0  -1 2.47014 1.09442   2
 -19   0   1 2.08237 1.45876   2
  18   0  -1 -1.0591 1.04231   2
 -18   0   1 0.34824 1.37617   2
 -18   0   1 -0.1234 1.38782   2
 -17   0   1 23.3474 2.74197   2
 -17   0   1 24.1870 2.79807   2
  17   0  -1 27.3512 2.36887   2
  17   0  -1 24.2036 2.23061   2
  16   0  -1 -0.2921 0.97461   2
 -16   0   1 -1.3048 1.22038   2
  16   0  -1 1.01710 1.02748   2
 -16   0   1 -0.6966 1.23366   2
 -15   0   1 31.0834 2.77071   2
  15   0  -1 37.9210 2.34820   2
 -15   0   1 35.7509 2.64967   2
  15   0  -1 30.2736 2.35100   2
 -14   0   1 8.88444 1.27328   2
  14   0  -1 8.96531 1.12444   2
  13   0  -1 1899.18 62.1315   2
  13   0  -1 1853.66 61.8758   2
 -13   0   1 1823.01 61.9268   2
 -13   0   1 1896.27 61.9617   2
 -12   0   1 -0.7855 0.92001   2
  12   0  -1 -1.1462 0.79781   2
 -12   0   1 -1.6400 0.95793   2
 -11   0   1 56.9186 2.61563   2
 -11   0   1 48.3232 2.57112   2
  11   0  -1 53.1935 2.47666   2
 -10   0   1 1.00252 0.80782   2
  10   0  -1 2.22659 0.73555   2
   9   0  -1 329.404 11.2671   2
  -9   0   1 320.765 11.3063   2
  -9   0   1 349.053 11.3361   2
  -8   0   1 1.13519 0.71022   2
   8   0  -1 0.99766 0.66530   2
  -7   0   1 977.193 32.4424   2
   7   0  -1 980.396 32.4215   2
  -6   0   1 0.21073 0.43381   2
   6   0  -1 0.60945 0.43561   2
   5   0  -1 3515.82 129.426   1
  -5   0   1 4125.15 130.096   1
   4   0  -1 0.32004 0.34496   2
  -4   0   1 -0.6200 0.35642   2
  -4   0   1 1.15095 0.36125   2
   3   0  -1 49.5958 1.84016   2
  -3   0   1 52.4007 1.84570   2
  -3   0   1 53.5784 1.84975   2
  -2   0   1 15.3029 0.58683   2
   2   0  -1 13.8725 0.58250   2
  -2   0  -1 12.7777 0.58691   2
   3   0   1 1194.34 41.0126   1
  -3   0  -1 1114.02 40.8425   1
  -4   0  -1 0.57034 0.41173   2
  -4   0  -1 -0.4336 0.37765   2
   4   0   1 -0.3717 0.39032   2
  -6   0  -1 0.33623 0.47556   2
   6   0   1 -0.9721 0.49212   2
   6   0   1 -0.0168 0.42742   2
   7   0   1 9.63975 1.16225   2
   7   0   1 11.6070 1.14872   2
  -7   0  -1 7.43067 0.75561   2
  -8   0  -1 1.28156 0.78397   2
  -8   0  -1 1.13887 0.76245   2
   8   0   1 0.32574 0.64824   2
   8   0   1 1.21115 0.66964   2
  -9   0  -1 934.294 30.4513   2
   9   0   1 922.676 30.4112   2
  -9   0  -1 888.974 30.4361   2
   9   0   1 914.102 30.4085   2
  10   0   1 2.15117 0.79207   2
 -10   0  -1 2.23855 0.87200   2
  11   0   1 70.2506 3.02588   2
  11   0   1 73.7582 3.02204   2
 -11   0  -1 68.1988 3.12650   2
 -11   0  -1 79.9683 3.18111   2
  12   0   1 -0.3287 0.82341   2
 -12   0  -1 -0.8065 0.90928   2
 -12   0  -1 -2.0264 0.91081   2
  12   0   1 -1.1023 0.83645   2
  13   0   1 304.872 10.6887   2
  13   0   1 309.950 10.7146   2
 -13   0  -1 291.430 10.7460   2
 -13   0  -1 334.799 10.8262   2
 -14   0  -1 1.54676 1.18018   2
 -14   0  -1 3.58417 1.16717   2
  14   0   1 2.09827 1.00144   2
 -15   0  -1 163.476 6.16649   2
 -15   0  -1 153.540 6.13926   2
  15   0   1 158.763 5.95088   2
 -16   0  -1 0.71243 1.37638   2
 -16   0  -1 0.20763 1.39696   2
  16   0   1 -1.0435 1.07837   2
 -17   0  -1 245.664 8.91993   2
 -17   0  -1 252.839 9.01567   2
  17   0   1 232.462 8.71758   2
 -18   0  -1 1.25497 1.43812   2
 -19   0  -1 81.1356 4.50878   2
 -19   0  -1 92.2274 4.45579   2
  19   0   1 83.9453 3.88658   2
  20   0   1 0.09986 1.15125   2
 -20   0  -1 0.91136 1.61500   2
 -20   0  -1 -0.1557 1.58145   2
 -21   0  -1 8.34681 1.85677   2
  21   0   1 6.22981 1.32025   2
 -21   0  -1 4.37623 1.68275   2
  22   0   1 0.53737 1.22890   2
 -22   0  -1 -1.1792 1.68434   2
 -22   0  -1 -1.5416 1.67811   2
  23   0   1 2.74981 1.31055   2
 -23   0  -1 2.67173 1.87548   2
 -23   0  -1 6.81836 1.92758   2
 -24   0  -1 -1.7555 1.80845   2
  24   0   1 0.23550 1.27755   2
 -24   0  -1 -0.3762 2.16856   2
 -25   0  -1 1.21160 1.98083   2
 -26   0  -1 -1.2570 2.01479   2
 -26  -1   1 -2.0073 1.92524   2
 -26   1   1 0.71692 2.00799   2
 -25  -1   1 -1.5867 1.82208   2
 -25   1   1 -2.4369 1.86392   2
 -24  -1   1 1.43275 2.14319   2
 -24  -1   1 -0.0010 1.84176   2
  24  -1  -1 -0.2097 1.21294   2
 -24   1   1 0.92531 1.87794   2
  24   1  -1 1.52159 1.25760   2
 -24   1   1 1.64487 2.18339   2
  23  -1  -1 15.2663 1.52773   2
 -23  -1   1 14.8654 2.06814   2
 -23  -1   1 11.1558 1.96167   2
 -23   1   1 11.5964 2.01464   2
 -23   1   1 12.5602 2.07370   2
  23   1  -1 13.6351 1.51627   2
  22  -1  -1 0.78993 1.14331   2
 -22  -1   1 1.36172 1.76976   2
 -22  -1   1 3.58625 1.69681   2
 -22   1   1 -0.1413 1.73638   2
  22   1  -1 0.88730 1.18068   2
 -22   1   1 2.27386 1.71416   2
 -21  -1   1 -0.7043 1.51301   2
  21  -1  -1 0.88323 1.11447   2
 -21  -1   1 0.86873 1.59904   2
 -21   1   1 0.10039 1.58557   2
  21   1  -1 -0.9436 1.08166   2
 -20  -1   1 36.5775 3.30398   2
  20  -1  -1 41.8751 2.69815   2
 -20  -1   1 41.1864 3.38494   2
 -20   1   1 37.2358 3.37012   2
 -20   1   1 35.9539 3.53878   2
  20   1  -1 39.1568 2.67064   2
  19  -1  -1 58.7010 3.04727   2
 -19  -1   1 52.3601 3.68744   2
 -19  -1   1 64.0411 3.67396   2
 -19   1   1 51.6849 3.78600   2
  19   1  -1 58.7240 3.09881   2
 -19   1   1 53.5135 3.63443   2
  18  -1  -1 0.54690 1.08412   2
 -18  -1   1 -0.1174 1.37313   2
 -18   1   1 1.39067 1.40890   2
 -18   1   1 1.56225 1.43495   2
  18   1  -1 -0.6153 1.08315   2
  17  -1  -1 4.05338 1.16827   2
 -17  -1   1 2.36727 1.40932   2
 -17  -1   1 4.17589 1.34915   2
  17  -1  -1 3.00769 1.11763   2
  17   1  -1 1.93648 1.06346   2
  17   1  -1 3.41482 1.08134   2
 -17   1   1 3.66751 1.48437   2
 -17   1   1 1.13464 1.40649   2
  16  -1  -1 10.0926 1.29558   2
  16  -1  -1 11.4410 1.29517   2
 -16  -1   1 8.72925 1.41031   2
 -16  -1   1 9.81752 1.46896   2
 -16   1   1 6.28853 1.49348   2
  16   1  -1 7.99554 1.16287   2
 -16   1   1 9.99108 1.57427   2
  16   1  -1 7.69522 1.16804   2
  15  -1  -1 55.5836 3.38956   2
  15  -1  -1 66.4672 3.26093   2
 -15  -1   1 69.2931 3.51222   2
 -15  -1   1 64.4202 3.39237   2
 -15   1   1 68.3899 3.64437   2
  15   1  -1 67.7255 3.11061   2
  15   1  -1 66.9210 3.15707   2
 -15   1   1 73.7255 3.51122   2
 -14  -1   1 103.400 4.37671   2
  14  -1  -1 102.849 4.25766   2
 -14  -1   1 111.892 4.42986   2
 -14   1   1 102.900 4.45687   2
  14   1  -1 104.089 4.14721   2
 -14   1   1 105.616 4.43553   2
  14   1  -1 103.820 4.16355   2
 -13  -1   1 38.5155 2.60557   2
 -13  -1   1 48.2339 2.64442   2
  13  -1  -1 41.1430 2.42966   2
 -13   1   1 42.5229 2.66119   2
  13   1  -1 44.5195 2.35957   2
  13   1  -1 44.2425 2.37159   2
 -13   1   1 47.0672 2.78706   2
 -12  -1   1 380.398 12.4529   2
  12  -1  -1 357.450 12.3663   2
 -12  -1   1 352.236 12.4065   2
  12   1  -1 368.707 12.3377   2
 -12   1   1 365.407 12.4358   2
 -12   1   1 369.651 12.4567   2
  12   1  -1 347.784 12.3498   2
 -11  -1   1 1007.36 33.5676   2
  11  -1  -1 1025.22 33.5488   2
  11   1  -1 918.042 33.6843   2
 -11   1   1 994.366 33.5804   2
 -11   1   1 1075.23 33.6023   2
  11   1  -1 1031.39 33.5180   2
 -10  -1   1 104.540 4.06896   2
 -10  -1   1 114.743 4.10052   2
  10  -1  -1 108.552 4.04199   2
  10   1  -1 107.848 3.98327   2
 -10   1   1 113.839 4.12456   2
 -10   1   1 93.4814 4.13222   2
  -9  -1   1 16.8395 1.66271   2
  -9  -1   1 20.4898 1.71145   2
   9  -1  -1 18.6765 1.62221   2
  -9   1   1 21.3884 1.79165   2
  -9   1   1 16.6830 1.75081   2
   9   1  -1 16.9880 1.52960   2
  -8  -1   1 639.989 20.8475   2
  -8  -1   1 615.839 20.8299   2
   8  -1  -1 624.629 20.8273   2
  -8   1   1 597.193 20.8422   2
   8   1  -1 647.959 20.8089   2
  -8   1   1 623.497 20.8432   2
  -7  -1   1 3010.67 106.542   1
   7  -1  -1 3159.18 106.921   1
   7   1  -1 3078.72 106.408   1
  -7   1   1 2991.77 106.651   1
   6  -1  -1 869.074 28.4528   2
   6   1  -1 855.546 28.4273   2
  -6   1   1 851.091 28.4557   2
  -5  -1   1 298.346 9.75052   2
   5  -1  -1 292.972 9.75653   2
  -5  -1   1 276.705 9.73287   2
  -5   1   1 290.037 9.76103   2
  -5   1   1 289.734 9.75882   2
   5   1  -1 299.613 9.73213   2
  -4  -1   1 6.72596 0.73096   2
   4  -1  -1 6.53048 0.82089   2
   4   1  -1 7.60879 0.69039   2
  -4   1   1 7.50550 0.85024   2
   3  -1  -1 812.582 28.9733   1
  -3  -1   1 803.183 28.7378   1
   3   1  -1 790.822 28.6473   1
  -3   1   1 788.035 29.0348   1
   2  -1  -1 39.8964 1.51105   2
  -2  -1   1 41.2011 1.46970   2
   2   1  -1 43.2993 1.45574   2
  -2  -1  -1 3691.03 119.213   1
   2   1   1 3415.02 119.077   1
  -3  -1  -1 2426.09 84.6243   1
   3  -1   1 2476.89 84.7650   1
  -3   1  -1 2528.44 84.9024   1
   3   1   1 2504.78 84.7316   1
  -4  -1  -1 1369.18 50.0464   1
   4  -1   1 1426.00 50.2786   1
   4   1   1 1382.82 50.0884   1
  -4   1  -1 1460.89 50.5285   1
  -5  -1  -1 1233.47 45.6516   1
   5  -1   1 1251.83 45.6531   1
  -5   1  -1 1272.08 45.9866   1
   5   1   1 1230.85 45.5269   1
  -6  -1  -1 19.6042 1.14393   2
  -6  -1  -1 15.4036 1.12740   2
   6  -1   1 13.9054 1.14089   2
   6  -1   1 14.3960 1.20230   2
  -6   1  -1 17.8082 1.28757   2
   6   1   1 18.9542 1.11995   2
   6   1   1 14.6464 1.06850   2
  -6   1  -1 15.7172 1.17402   2
   7  -1   1 229.045 8.10371   2
  -7  -1  -1 259.506 8.12073   2
   7  -1   1 237.787 8.12062   2
   7   1   1 230.692 8.07922   2
  -7   1  -1 236.142 8.13996   2
  -7   1  -1 225.821 8.10832   2
   7   1   1 245.902 8.09259   2
  -8  -1  -1 267.910 9.22947   2
  -8  -1  -1 268.405 9.24211   2
   8  -1   1 279.406 9.23613   2
   8  -1   1 275.451 9.22738   2
  -8   1  -1 261.121 9.24585   2
   8   1   1 261.852 9.19462   2
   8   1   1 274.634 9.19643   2
  -8   1  -1 272.837 9.24334   2
   9  -1   1 2827.00 100.412   1
  -9  -1  -1 2814.59 100.502   1
   9   1   1 2794.23 100.082   1
  -9   1  -1 2743.09 100.538   1
  10  -1   1 49.2337 2.31795   2
 -10  -1  -1 44.7883 2.35645   2
  10  -1   1 44.0078 2.28749   2
 -10   1  -1 45.5261 2.38851   2
  10   1   1 41.3172 2.21528   2
 -11  -1  -1 101.850 4.01766   2
 -11  -1  -1 97.4814 3.99334   2
  11  -1   1 104.618 3.94328   2
  11  -1   1 96.9087 3.93145   2
  11   1   1 110.344 3.89516   2
  11   1   1 99.3137 3.89602   2
 -11   1  -1 100.674 4.02810   2
 -12  -1  -1 174.018 6.33060   2
  12  -1   1 170.607 6.26438   2
  12  -1   1 167.434 6.20958   2
 -12  -1  -1 182.140 6.36704   2
  12   1   1 181.948 6.20406   2
  12   1   1 172.099 6.20927   2
 -12   1  -1 168.065 6.33540   2
 -13  -1  -1 11.6240 1.33983   2
  13  -1   1 14.9306 1.81324   2
  13  -1   1 17.7617 1.91330   2
  13   1   1 12.3450 1.16424   2
 -13   1  -1 9.80770 1.27191   2
 -13   1  -1 12.8099 1.34218   2
 -14  -1  -1 60.7678 3.36594   2
  14  -1   1 71.4570 3.22864   2
  14  -1   1 71.0666 3.12802   2
 -14  -1  -1 69.2411 3.44461   2
  14   1   1 69.1065 3.14450   2
 -14   1  -1 72.1003 3.46907   2
 -14   1  -1 63.9454 3.49167   2
  15  -1   1 303.504 10.5338   2
 -15  -1  -1 293.512 10.6204   2
  15  -1   1 316.282 10.5235   2
 -15  -1  -1 303.139 10.6966   2
 -15   1  -1 287.215 10.7017   2
 -15   1  -1 307.277 10.6734   2
  15   1   1 298.366 10.4867   2
 -16  -1  -1 497.710 16.5203   2
  16  -1   1 471.085 16.3105   2
 -16  -1  -1 478.294 16.4856   2
  16  -1   1 474.996 16.3609   2
  16   1   1 476.151 16.3195   2
 -16   1  -1 469.738 16.4961   2
 -16   1  -1 483.623 16.4933   2
 -17  -1  -1 40.9975 3.11347   2
  17  -1   1 38.3045 2.73628   2
 -17   1  -1 29.4491 3.20005   2
 -17   1  -1 41.5154 3.12428   2
  17   1   1 38.7916 2.60569   2
 -18  -1  -1 44.4173 3.35397   2
 -18  -1  -1 45.0549 3.34561   2
  18   1   1 40.5550 2.71540   2
 -18   1  -1 44.1567 3.33799   2
 -19  -1  -1 0.29097 1.50117   2
 -19  -1  -1 -0.5031 1.48427   2
 -19   1  -1 1.83613 1.51512   2
  19   1   1 2.37262 1.15697   2
 -19   1  -1 0.79581 1.47999   2
 -20  -1  -1 1.07483 1.53174   2
 -20  -1  -1 -0.6272 1.55210   2
  20  -1   1 0.09675 1.12795   2
 -20   1  -1 1.14399 1.60356   2
 -20   1  -1 0.05376 1.66941   2
  20   1   1 -1.3652 1.17623   2
  21  -1   1 30.6663 2.60493   2
 -21  -1  -1 33.7124 3.39270   2
 -21  -1  -1 32.3303 3.59285   2
 -21   1  -1 34.6131 3.47804   2
 -21   1  -1 25.1615 2.28652   2
  21   1   1 30.5783 2.64444   2
  22  -1   1 20.6648 2.46022   2
 -22  -1  -1 17.3898 2.13172   2
 -22  -1  -1 16.2616 2.11695   2
 -22   1  -1 12.4420 1.98230   2
  22   1   1 14.9505 1.57972   2
 -22   1  -1 15.7429 2.15347   2
 -23  -1  -1 -2.8902 1.73550   2
  23  -1   1 -0.0156 1.20082   2
 -23  -1  -1 -0.1180 1.76491   2
  23   1   1 0.65478 1.25461   2
 -23   1  -1 -0.4892 1.76703   2
 -23   1  -1 -0.9454 1.72132   2
 -24  -1  -1 2.26882 1.78953   2
 -24  -1  -1 0.45150 2.25755   2
  24  -1   1 2.26265 1.31818   2
  24   1   1 3.17664 1.37211   2
 -24   1  -1 1.31712 2.79674   2
 -24   1  -1 0.73549 1.88752   2
 -25  -1  -1 3.96064 2.02144   2
 -25   1  -1 4.31305 2.11417   2
 -26  -1  -1 3.07075 2.09802   2
 -26   1  -1 0.37255 2.01015   2
 -26  -2   1 1.26564 2.00097   2
 -26   2   1 -1.9424 1.98008   2
 -25  -2   1 0.79879 1.90960   2
 -25   2   1 4.36938 2.01707   2
 -24  -2   1 14.2599 2.16573   2
  24  -2  -1 14.4346 1.58479   2
 -24  -2   1 10.7982 3.08942   2
  24   2  -1 13.2763 1.64952   2
 -24   2   1 10.5645 2.17583   2
 -23  -2   1 1.26384 1.73122   2
  23  -2  -1 -0.4254 1.18235   2
 -23  -2   1 1.50621 1.66048   2
 -23   2   1 0.17734 1.84102   2
 -23   2   1 2.38220 1.82900   2
  23   2  -1 1.92364 1.26760   2
 -22  -2   1 32.8217 3.54782   2
  22  -2  -1 33.8948 2.67188   2
 -22  -2   1 28.6581 3.46248   2
  22   2  -1 32.4883 2.63964   2
 -22   2   1 38.6476 3.75615   2
 -22   2   1 41.4542 3.75176   2
 -21  -2   1 1.01805 1.54022   2
  21  -2  -1 1.71152 1.16834   2
 -21  -2   1 2.43967 1.55785   2
  21   2  -1 1.06485 1.17737   2
 -21   2   1 0.76715 1.66254   2
 -20  -2   1 1.45827 1.54320   2
  20  -2  -1 0.72704 1.13850   2
 -20  -2   1 1.24357 1.51388   2
  20   2  -1 1.30255 1.17891   2
 -20   2   1 2.87119 1.61403   2
 -20   2   1 -0.9797 1.60360   2
 -19  -2   1 70.6890 3.90149   2
 -19  -2   1 65.6208 3.84363   2
  19  -2  -1 62.3917 3.37201   2
 -19   2   1 65.3550 3.98131   2
  19   2  -1 66.3622 3.33432   2
 -19   2   1 71.4208 3.94556   2
  18  -2  -1 0.72895 1.18158   2
 -18  -2   1 0.83086 1.42261   2
 -18  -2   1 -1.0881 1.31685   2
  18   2  -1 0.65282 1.07495   2
 -18   2   1 -0.8042 1.47249   2
 -18   2   1 -1.2208 1.37102   2
  17  -2  -1 0.48102 1.12197   2
 -17  -2   1 -0.8381 1.24770   2
  17  -2  -1 0.81012 1.13016   2
 -17  -2   1 0.15899 1.36413   2
 -17   2   1 1.11956 1.34997   2
 -17   2   1 -0.7097 1.34211   2
  17   2  -1 0.87181 0.97844   2
  17   2  -1 -0.0564 1.03595   2
 -16  -2   1 34.7012 2.87130   2
 -16  -2   1 33.7448 2.75977   2
  16  -2  -1 34.9968 2.60217   2
  16   2  -1 33.6108 2.33749   2
 -16   2   1 35.1103 2.91998   2
 -16   2   1 31.7162 3.00965   2
  16   2  -1 33.9477 2.40581   2
  15  -2  -1 76.7421 3.71215   2
 -15  -2   1 77.3701 3.77566   2
 -15  -2   1 86.3513 3.87058   2
  15   2  -1 79.8278 3.49771   2
 -15   2   1 79.2020 4.02339   2
 -15   2   1 85.8242 3.95124   2
  15   2  -1 80.4119 3.55712   2
  14  -2  -1 472.854 16.1623   2
 -14  -2   1 490.767 16.2442   2
 -14  -2   1 464.448 16.1722   2
 -14   2   1 459.368 16.2341   2
 -14   2   1 492.100 16.2396   2
  14   2  -1 473.493 16.0948   2
  14   2  -1 471.352 16.0638   2
 -13  -2   1 0.72596 0.96032   2
  13  -2  -1 0.02145 0.97644   2
 -13  -2   1 1.44492 1.03687   2
 -13   2   1 -1.8236 1.06520   2
 -13   2   1 1.26666 1.18579   2
  13   2  -1 0.88751 0.81394   2
  13   2  -1 0.52478 0.94252   2
  12  -2  -1 18.2909 1.55528   2
  12  -2  -1 23.0263 1.99132   2
 -12  -2   1 20.5149 1.95789   2
 -12  -2   1 16.2510 2.00772   2
  12   2  -1 19.7238 1.73881   2
  12   2  -1 19.7464 1.84461   2
 -12   2   1 20.4769 2.13685   2
 -11  -2   1 254.937 9.10836   2
 -11  -2   1 289.989 9.19855   2
  11  -2  -1 255.121 9.05569   2
  11  -2  -1 260.336 9.13256   2
  11   2  -1 266.558 9.05757   2
  11   2  -1 258.173 9.06867   2
 -11   2   1 280.009 9.19691   2
 -11   2   1 247.468 9.19492   2
  10  -2  -1 0.76168 0.79796   2
 -10  -2   1 0.02962 0.78387   2
 -10  -2   1 0.24178 0.79051   2
 -10   2   1 1.18015 0.84887   2
  10   2  -1 1.19982 0.67715   2
  10   2  -1 -0.0900 0.74377   2
 -10   2   1 1.12934 0.83674   2
  -9  -2   1 453.047 15.2973   2
  -9  -2   1 450.439 15.2688   2
   9  -2  -1 458.671 15.2922   2
  -9   2   1 456.762 15.3278   2
   9   2  -1 461.939 15.2288   2
  -9   2   1 445.399 15.3027   2
   8  -2  -1 279.977 9.28000   2
   8  -2  -1 258.156 9.21273   2
  -8  -2   1 271.533 9.26307   2
  -8  -2   1 276.617 9.23074   2
  -8   2   1 266.449 9.29389   2
   8   2  -1 274.250 9.19500   2
  -8   2   1 271.057 9.28057   2
  -7  -2   1 972.330 31.8953   2
  -7  -2   1 937.993 31.9165   2
   7  -2  -1 983.601 31.9356   2
   7   2  -1 959.211 31.8798   2
  -7   2   1 958.312 31.9333   2
  -6  -2   1 686.065 22.6169   2
   6  -2  -1 670.144 22.6235   2
   6  -2  -1 676.288 22.6030   2
  -6  -2   1 691.837 22.5972   2
  -6   2   1 684.310 22.6260   2
   6   2  -1 683.809 22.5800   2
  -6   2   1 671.925 22.6269   2
  -5  -2   1 1.11142 0.44192   2
  -5  -2   1 2.38508 0.43386   2
   5  -2  -1 2.22212 0.51983   2
  -5   2   1 1.36432 0.51255   2
   5   2  -1 1.90235 0.38715   2
  -4  -2   1 12.0068 0.85044   2
   4   2  -1 11.2221 0.79749   2
  -4   2   1 12.2616 0.90944   2
  -3  -2   1 3231.52 109.191   1
   3  -2  -1 3161.82 109.610   1
   3   2  -1 3241.80 109.244   1
  -3   2   1 3265.43 109.978   1
  -1  -2   1 1316.65 45.3075   1
   1  -2  -1 1296.32 45.7909   1
  -1   2   1 1277.30 45.7441   1
   0  -2   1 3676.81 117.158   1
   0  -2  -1 3256.92 117.032   1
   0   2   1 3489.88 117.254   1
  -1  -2  -1 865.151 31.2858   1
   1  -2   1 857.108 31.3218   1
   1   2   1 860.784 31.4336   1
  -2  -2  -1 1024.41 36.8908   1
   2  -2   1 1023.02 37.0846   1
   2   2   1 1034.87 37.0483   1
  -2   2  -1 1025.41 37.2088   1
  -3  -2  -1 31.2725 1.43838   2
   3  -2   1 31.5244 1.48028   2
  -3  -2  -1 32.4497 1.44199   2
   3  -2   1 33.8378 1.47112   2
  -3   2  -1 34.7247 1.49493   2
   3   2   1 38.4647 1.43351   2
  -3   2  -1 32.1564 1.45706   2
  -4  -2  -1 71.9672 2.58534   2
  -4  -2  -1 69.9504 2.61620   2
   4  -2   1 70.6662 2.62692   2
  -4   2  -1 74.0416 2.61954   2
   4   2   1 70.6679 2.58658   2
   4   2   1 70.8895 2.57989   2
   5  -2   1 685.766 22.9151   2
  -5  -2  -1 688.284 22.8969   2
  -5  -2  -1 687.512 22.9134   2
   5   2   1 693.814 22.8968   2
  -5   2  -1 715.719 22.9250   2
   5   2   1 677.066 22.8916   2
  -5   2  -1 682.391 22.9113   2
   6  -2   1 4.67779 0.59081   2
  -6  -2  -1 5.92361 0.65717   2
  -6   2  -1 4.38824 0.64737   2
   6   2   1 5.51843 0.58018   2
  -6   2  -1 5.17905 0.71248   2
  -7  -2  -1 55.9680 2.49069   2
  -7  -2  -1 55.8538 2.40319   2
   7  -2   1 59.2122 2.50202   2
   7  -2   1 57.9123 2.49145   2
   7   2   1 57.8985 2.39743   2
   7   2   1 64.2383 2.35581   2
  -7   2  -1 59.0968 2.58372   2
  -7   2  -1 57.3476 2.51435   2
   8  -2   1 123.836 4.48255   2
  -8  -2  -1 125.626 4.45146   2
  -8  -2  -1 125.532 4.49839   2
   8  -2   1 120.079 4.50629   2
  -8   2  -1 121.298 4.47845   2
  -8   2  -1 118.166 4.55490   2
   8   2   1 114.243 4.34819   2
   8   2   1 124.320 4.39710   2
   9  -2   1 22.3255 1.68751   2
  -9  -2  -1 19.9968 1.75472   2
  -9   2  -1 17.1147 1.79236   2
  -9   2  -1 18.8016 1.96516   2
   9   2   1 18.2096 1.52821   2
  10  -2   1 2.00683 0.79216   2
 -10  -2  -1 1.26627 0.85064   2
 -10  -2  -1 0.80015 0.83545   2
 -10   2  -1 3.68434 1.02974   2
  10   2   1 3.06832 0.74728   2
 -10   2  -1 1.89906 0.89198   2
 -11  -2  -1 680.702 20.9570   2
  11  -2   1 613.709 20.8661   2
  11  -2   1 632.628 20.8907   2
 -11  -2  -1 619.277 20.8804   2
 -11   2  -1 592.607 20.9204   2
  11   2   1 632.130 20.8378   2
  11   2   1 576.054 20.8148   2
 -11   2  -1 632.335 20.9214   2
  12  -2   1 2.41931 0.93430   2
  12  -2   1 2.93477 0.91592   2
 -12  -2  -1 0.28850 0.93153   2
  12   2   1 1.61449 0.84102   2
 -12   2  -1 0.99096 1.03758   2
 -13  -2  -1 127.972 4.90576   2
  13  -2   1 123.175 4.83514   2
 -13  -2  -1 124.167 4.92378   2
  13  -2   1 131.306 4.80850   2
 -13   2  -1 129.851 4.94237   2
 -13   2  -1 115.245 5.03853   2
  13   2   1 119.613 4.70440   2
 -14  -2  -1 3.54879 1.28909   2
 -14  -2  -1 2.89299 1.21970   2
  14  -2   1 5.07043 1.16521   2
  14  -2   1 3.47162 1.04041   2
 -14   2  -1 2.82248 1.31810   2
  14   2   1 2.30754 0.97765   2
 -14   2  -1 3.19921 1.27023   2
  15  -2   1 1.39467 1.14350   2
 -15  -2  -1 -1.2800 1.23961   2
  15  -2   1 -0.8299 0.98940   2
 -15  -2  -1 1.19915 1.18383   2
 -15   2  -1 1.81576 1.37408   2
 -15   2  -1 -2.3354 1.35690   2
  15   2   1 0.42884 0.97318   2
  16  -2   1 25.4215 2.51540   2
 -16  -2  -1 26.9027 2.71692   2
 -16  -2  -1 18.7603 1.69200   2
  16  -2   1 29.1965 2.33431   2
 -16   2  -1 21.6536 1.91695   2
 -16   2  -1 23.5298 2.87029   2
  16   2   1 26.3510 2.26466   2
 -17  -2  -1 178.969 6.90170   2
  17  -2   1 195.921 6.57130   2
 -17  -2  -1 168.776 6.79780   2
  17  -2   1 178.950 6.68413   2
  17   2   1 172.025 6.59411   2
 -17   2  -1 183.922 6.92074   2
  17   2   1 172.683 6.52194   2
 -17   2  -1 160.109 6.91268   2
 -18  -2  -1 55.7854 3.44113   2
 -18  -2  -1 43.8936 3.40218   2
 -18   2  -1 53.3255 3.46383   2
  18   2   1 46.8178 2.93703   2
 -19  -2  -1 91.4773 4.61996   2
 -19  -2  -1 92.5686 4.60070   2
 -19   2  -1 91.8081 4.75932   2
 -19   2  -1 97.2702 4.67126   2
  19   2   1 94.0021 4.16097   2
 -20  -2  -1 3.90826 1.70153   2
  20  -2   1 7.01297 1.86745   2
 -20  -2  -1 1.82928 1.55831   2
 -20   2  -1 1.62585 1.52294   2
 -20   2  -1 4.33785 1.71956   2
  20   2   1 4.52001 1.27353   2
 -21  -2  -1 -0.3474 1.55473   2
  21  -2   1 1.88015 1.22497   2
 -21  -2  -1 0.98816 1.59331   2
 -21   2  -1 1.87452 1.73557   2
  21   2   1 1.41732 1.22639   2
 -21   2  -1 -0.7525 1.55829   2
  22  -2   1 -0.0454 1.19034   2
 -22  -2  -1 1.89923 1.60822   2
 -22  -2  -1 1.31541 1.64792   2
 -22   2  -1 2.21961 1.82059   2
  22   2   1 0.76511 1.22885   2
 -22   2  -1 0.57981 1.80699   2
 -23  -2  -1 5.62046 1.90345   2
 -23  -2  -1 3.55017 1.85134   2
  23  -2   1 5.03079 1.35216   2
 -23   2  -1 5.74327 1.93723   2
  23   2   1 4.60904 1.39557   2
 -23   2  -1 3.76959 1.89640   2
  24  -2   1 0.38550 1.28447   2
 -24  -2  -1 -1.2027 1.87211   2
  24   2   1 0.51225 1.31931   2
 -24   2  -1 -1.6102 1.88396   2
 -25  -2  -1 1.46505 1.98781   2
 -25   2  -1 0.83933 2.02049   2
 -26  -2  -1 17.8721 2.41959   2
 -26   2  -1 20.8177 2.55188   2
 -26  -3   1 -1.0892 1.92297   2
 -26   3   1 0.44590 2.04101   2
 -25  -3   1 -2.0776 1.89368   2
 -25   3   1 1.88276 2.05433   2
  24  -3  -1 11.0216 1.60340   2
 -24  -3   1 8.43546 2.03316   2
 -24   3   1 12.0913 2.17909   2
 -23  -3   1 0.98552 1.75883   2
 -23  -3   1 -1.1259 1.75734   2
  23  -3  -1 0.13229 1.19483   2
  23   3  -1 1.02553 1.24042   2
 -23   3   1 0.53777 1.44959   2
 -23   3   1 -1.7096 1.73316   2
  22  -3  -1 1.23680 1.19105   2
 -22  -3   1 -1.0263 1.64462   2
 -22  -3   1 1.00476 1.69931   2
 -22   3   1 2.10854 1.76832   2
  22   3  -1 1.59241 1.24334   2
 -21  -3   1 28.5004 3.31428   2
  21  -3  -1 27.8803 2.63180   2
 -21  -3   1 27.0122 2.26010   2
  21   3  -1 30.7129 2.58422   2
 -21   3   1 32.5924 3.43389   2
 -20  -3   1 26.7620 3.09798   2
  20  -3  -1 28.2757 2.61712   2
 -20  -3   1 24.3881 3.07313   2
 -20   3   1 30.8867 3.32074   2
  20   3  -1 25.2955 2.42162   2
  19  -3  -1 7.50569 1.39330   2
 -19  -3   1 9.70900 1.55025   2
 -19  -3   1 9.82952 1.69080   2
 -19   3   1 9.54986 1.70606   2
  19   3  -1 9.78798 1.31764   2
 -19   3   1 9.92550 1.69446   2
  18  -3  -1 31.7254 2.43831   2
 -18  -3   1 33.5758 3.00658   2
 -18  -3   1 27.9933 2.87768   2
 -18   3   1 31.0340 3.26195   2
 -18   3   1 32.6733 3.07058   2
  18   3  -1 31.8729 2.42665   2
  17  -3  -1 31.8963 2.70371   2
 -17  -3   1 35.9902 2.97159   2
 -17  -3   1 33.3267 2.84441   2
  17   3  -1 28.8065 2.95456   2
  17   3  -1 36.0314 2.47564   2
 -17   3   1 32.0809 3.14826   2
 -17   3   1 43.0688 3.09242   2
  16  -3  -1 -1.0935 1.12331   2
 -16  -3   1 -0.4597 1.30607   2
 -16  -3   1 -1.1649 1.18311   2
  16   3  -1 -0.0315 1.05894   2
  16   3  -1 -0.3748 0.92257   2
 -16   3   1 0.22447 1.34101   2
 -16   3   1 -0.8506 1.25051   2
  15  -3  -1 1.90642 1.16025   2
 -15  -3   1 0.46795 1.12415   2
 -15  -3   1 1.44713 1.28065   2
 -15   3   1 3.21099 1.42591   2
  15   3  -1 0.92228 0.95492   2
 -15   3   1 1.57356 1.37554   2
  15   3  -1 1.44537 1.06714   2
  14  -3  -1 33.1046 2.06797   2
  14  -3  -1 28.5882 2.45738   2
 -14  -3   1 26.2946 2.39665   2
 -14  -3   1 28.6135 2.55604   2
 -14   3   1 23.8360 2.60627   2
  14   3  -1 23.4365 2.21893   2
  14   3  -1 25.0504 2.08495   2
 -13  -3   1 611.280 21.2493   2
  13  -3  -1 637.722 21.2950   2
 -13  -3   1 643.838 21.3353   2
  13  -3  -1 647.013 21.2375   2
  13   3  -1 636.099 21.2103   2
  13   3  -1 635.652 21.1771   2
 -13   3   1 605.764 21.3375   2
 -13   3   1 636.254 21.3321   2
 -12  -3   1 654.085 20.9112   2
 -12  -3   1 619.043 20.9471   2
  12  -3  -1 605.356 20.9180   2
  12  -3  -1 603.772 20.8706   2
  12   3  -1 602.754 20.8398   2
 -12   3   1 610.760 20.9427   2
 -12   3   1 672.882 21.0033   2
  12   3  -1 606.947 20.8146   2
 -11  -3   1 161.045 5.96231   2
 -11  -3   1 166.325 5.90810   2
  11  -3  -1 165.181 5.96627   2
  11  -3  -1 160.207 5.90358   2
 -11   3   1 175.286 6.01271   2
  11   3  -1 164.909 5.80182   2
  11   3  -1 165.056 5.85858   2
 -11   3   1 152.391 6.04285   2
  10  -3  -1 9.92604 1.05935   2
 -10  -3   1 9.01727 1.00916   2
 -10  -3   1 9.81463 0.95762   2
 -10   3   1 13.2261 1.19494   2
 -10   3   1 8.45486 1.06597   2
  10   3  -1 10.6386 0.92961   2
  10   3  -1 12.0878 1.32769   2
  -9  -3   1 672.118 22.2302   2
   9  -3  -1 688.009 22.2117   2
  -9  -3   1 663.559 22.1816   2
   9  -3  -1 675.804 22.2329   2
   9   3  -1 670.298 22.1458   2
   9   3  -1 622.671 22.1817   2
  -9   3   1 651.548 22.2414   2
  -9   3   1 673.419 22.2367   2
  -8  -3   1 1417.24 48.1749   2
   8  -3  -1 1474.88 48.2193   2
  -8   3   1 1472.44 48.2217   2
   8   3  -1 1456.17 48.1464   2
  -7  -3   1 187.258 6.46454   2
  -7  -3   1 185.146 6.41859   2
   7  -3  -1 181.799 6.50004   2
   7  -3  -1 185.727 6.47630   2
  -7   3   1 180.327 6.51547   2
  -7   3   1 185.793 6.48917   2
   7   3  -1 189.924 6.37977   2
  -6  -3   1 170.339 5.92292   2
   6  -3  -1 171.662 5.96548   2
  -6  -3   1 166.380 5.88509   2
   6  -3  -1 178.626 5.96123   2
   6   3  -1 169.684 5.85378   2
  -6   3   1 165.017 5.92915   2
  -6   3   1 171.188 5.96794   2
   5  -3  -1 0.87958 0.60574   2
  -5  -3   1 1.96891 0.54551   2
  -5  -3   1 0.80494 0.51791   2
   5  -3  -1 0.82461 0.55132   2
  -5   3   1 1.73782 0.64329   2
  -5   3   1 1.27795 0.57677   2
   5   3  -1 2.11696 0.46997   2
   4  -3  -1 1391.08 46.0083   2
   3  -3  -1 2030.05 73.9770   1
   3  -3  -1 2126.87 74.4688   1
  -3  -3   1 2068.16 73.4581   1
   3   3  -1 2207.78 73.7624   1
   2  -3  -1 9048.14 292.225   1
  -2  -3   1 8649.77 291.236   1
  -2   3   1 8552.18 291.780   1
   2   3  -1 8654.49 291.252   1
  -1  -3   1 170.983 5.94234   2
   1  -3  -1 175.420 5.96766   2
  -1  -3   1 175.872 5.95906   2
   1   3  -1 181.823 5.96104   2
  -1   3   1 174.119 5.97012   2
  -1   3   1 171.008 5.97093   2
   0  -3  -1 22.5079 1.26686   2
   0  -3  -1 22.0637 1.21705   2
   0  -3   1 21.2393 1.21342   2
   0  -3   1 20.1923 1.21527   2
   0   3  -1 20.7703 1.22075   2
   0   3   1 23.8078 1.23519   2
   0   3   1 21.8263 1.24414   2
   2  -3   1 233.946 7.76453   2
  -2  -3  -1 225.844 7.75634   2
   2  -3   1 229.119 7.74636   2
  -2  -3  -1 227.072 7.74461   2
   2   3   1 238.847 7.75307   2
  -2   3  -1 227.397 7.75994   2
  -2   3  -1 227.980 7.75056   2
   2   3   1 225.929 7.74809   2
  -3  -3  -1 1613.05 56.8261   1
   3  -3   1 1546.12 56.9808   1
   3   3   1 1612.76 57.0953   1
  -4  -3  -1 158.880 5.44663   2
   4  -3   1 160.450 5.48369   2
  -4  -3  -1 156.134 5.45902   2
   4   3   1 157.806 5.43167   2
   4   3   1 164.709 5.45561   2
  -4   3  -1 155.188 5.47122   2
  -4   3  -1 155.487 5.46036   2
   5  -3   1 1691.93 61.0304   1
  -5  -3  -1 1620.06 60.4960   1
  -5   3  -1 1689.41 61.4795   1
   5   3   1 1717.36 60.8488   1
  -6  -3  -1 1196.80 39.2994   2
   6  -3   1 1201.19 39.3369   2
  -6   3  -1 1199.49 39.3314   2
   6   3   1 1226.11 39.3018   2
   6   3   1 1110.09 39.2877   2
  -7  -3  -1 98.4694 3.78214   2
   7  -3   1 98.3908 3.79380   2
  -7  -3  -1 96.0634 3.73400   2
   7  -3   1 101.156 3.81272   2
   7   3   1 99.7867 3.65747   2
   7   3   1 97.3080 3.66544   2
  -7   3  -1 98.1034 3.79197   2
  -7   3  -1 102.203 3.78363   2
  -8  -3  -1 13.2912 1.61895   2
   8  -3   1 18.2290 1.71373   2
   8  -3   1 14.3867 1.10752   2
  -8   3  -1 10.4713 1.02727   2
   8   3   1 14.6207 1.39023   2
  -9  -3  -1 6.18411 0.84025   2
  -9  -3  -1 3.62469 0.84327   2
   9  -3   1 4.17186 0.88679   2
  -9   3  -1 3.53936 0.91348   2
   9   3   1 3.40890 0.73439   2
  10  -3   1 17.8997 1.83229   2
 -10  -3  -1 17.7949 1.79692   2
 -10  -3  -1 20.0660 1.63373   2
 -10   3  -1 16.8890 2.00934   2
  10   3   1 18.1347 1.53714   2
 -10   3  -1 19.3511 1.89054   2
 -11  -3  -1 1344.90 47.4245   2
 -11  -3  -1 1435.68 47.4045   2
  11  -3   1 1429.90 47.4055   2
  11  -3   1 1451.84 47.4313   2
 -11   3  -1 1460.15 47.4482   2
 -11   3  -1 1421.12 47.4477   2
  11   3   1 1453.76 47.3611   2
 -12  -3  -1 188.723 6.65648   2
  12  -3   1 189.210 6.69230   2
 -12  -3  -1 184.157 6.72752   2
  12  -3   1 185.304 6.65666   2
  12   3   1 190.859 6.55756   2
 -12   3  -1 162.919 6.70744   2
 -13  -3  -1 178.433 6.68837   2
  13  -3   1 180.736 6.68620   2
 -13  -3  -1 190.437 6.83849   2
  13  -3   1 189.601 6.76068   2
  13   3   1 184.838 6.58280   2
 -13   3  -1 190.621 6.80892   2
 -13   3  -1 167.665 6.87692   2
 -14  -3  -1 140.856 5.50160   2
  14  -3   1 136.041 5.32941   2
 -14  -3  -1 134.738 5.38508   2
  14  -3   1 138.692 5.41999   2
 -14   3  -1 136.284 5.66320   2
  14   3   1 132.668 5.20500   2
 -14   3  -1 142.030 5.52506   2
  15  -3   1 3.87320 1.17892   2
  15  -3   1 5.15583 1.29649   2
 -15  -3  -1 4.53009 1.29723   2
 -15  -3  -1 4.69670 1.43624   2
 -15   3  -1 5.59885 1.56423   2
  15   3   1 5.51897 1.11901   2
 -15   3  -1 6.34983 1.46523   2
 -16  -3  -1 276.762 10.2742   2
 -16  -3  -1 294.332 10.4073   2
  16  -3   1 290.043 10.1993   2
  16  -3   1 292.764 10.2843   2
  16   3   1 283.239 10.1146   2
 -16   3  -1 306.597 10.4268   2
 -16   3  -1 283.813 10.4360   2
  16   3   1 284.291 10.2019   2
 -17  -3  -1 13.7593 1.82607   2
 -17  -3  -1 16.4415 1.64716   2
  17  -3   1 14.2810 1.45494   2
  17  -3   1 17.0403 1.59979   2
 -17   3  -1 15.5891 1.90775   2
  17   3   1 16.9395 1.51675   2
  17   3   1 16.0126 1.42797   2
 -17   3  -1 18.5464 1.89848   2
 -18  -3  -1 28.9141 3.00092   2
 -18  -3  -1 24.2972 2.02911   2
 -18   3  -1 27.6487 3.09872   2
 -18   3  -1 27.0693 3.07966   2
  18   3   1 24.6897 2.44322   2
 -19  -3  -1 5.78701 1.48984   2
 -19  -3  -1 5.13050 1.65074   2
  19   3   1 3.95847 1.23265   2
 -19   3  -1 3.43998 1.53138   2
 -19   3  -1 4.07881 1.66228   2
 -20  -3  -1 109.119 5.15949   2
 -20  -3  -1 106.262 5.07827   2
  20   3   1 103.380 4.61342   2
 -20   3  -1 115.837 5.22294   2
  21  -3   1 44.8649 3.09327   2
 -21  -3  -1 43.1110 3.63176   2
 -21  -3  -1 38.8533 3.66195   2
  21   3   1 40.1118 2.82969   2
 -21   3  -1 41.4143 3.68277   2
  22  -3   1 10.8840 1.50552   2
 -22  -3  -1 10.3935 1.97996   2
 -22  -3  -1 9.80244 1.90020   2
 -22   3  -1 12.5693 2.08983   2
  22   3   1 10.9271 1.48595   2
  23  -3   1 25.9825 2.65579   2
 -23  -3  -1 24.0985 2.43651   2
 -23  -3  -1 20.9248 2.34145   2
  23   3   1 28.8822 2.76278   2
 -23   3  -1 32.1863 3.88850   2
 -23   3  -1 26.0496 3.14779   2
  24  -3   1 8.29489 1.48196   2
 -24  -3  -1 4.26876 2.04367   2
 -24   3  -1 4.30188 2.01355   2
  24   3   1 4.41302 1.73136   2
 -25  -3  -1 -2.1206 1.89214   2
 -25   3  -1 3.09240 2.12800   2
 -26  -3  -1 -0.6071 1.95368   2
 -26   3  -1 -0.1290 2.06142   2
 -25  -4   1 11.2049 2.21737   2
 -25   4   1 11.6650 2.37898   2
 -24  -4   1 2.01809 1.91852   2
 -24   4   1 3.60628 2.04350   2
 -23  -4   1 -0.7625 1.76990   2
  23  -4  -1 1.48861 1.24452   2
 -23  -4   1 2.01021 1.75401   2
  23   4  -1 2.39152 1.29626   2
 -23   4   1 2.07346 1.91339   2
 -23   4   1 2.49774 1.58674   2
 -22  -4   1 3.56215 1.71690   2
 -22  -4   1 4.94653 1.83056   2
  22  -4  -1 4.22540 1.30609   2
 -22   4   1 2.09661 1.44755   2
  22   4  -1 2.99184 1.27243   2
 -22   4   1 4.08901 1.94864   2
  21  -4  -1 15.1473 1.61596   2
 -21  -4   1 13.6831 1.94071   2
 -21  -4   1 15.6557 1.86832   2
 -21   4   1 13.1202 1.80292   2
  21   4  -1 13.5483 1.50414   2
 -21   4   1 14.2247 2.06004   2
  20  -4  -1 0.24273 1.11424   2
 -20  -4   1 -0.5355 1.42141   2
 -20  -4   1 1.53086 1.60149   2
  20   4  -1 -1.0001 1.14158   2
 -20   4   1 -0.8025 1.26690   2
 -20   4   1 -1.4058 1.63081   2
  19  -4  -1 69.0343 3.48593   2
 -19  -4   1 66.2487 3.87215   2
 -19  -4   1 80.4626 4.08610   2
  19   4  -1 72.2077 3.53181   2
 -19   4   1 66.9252 3.81376   2
 -19   4   1 77.3480 4.17440   2
 -18  -4   1 0.65158 1.41352   2
 -18  -4   1 0.93795 1.32543   2
  18   4  -1 0.90435 1.13787   2
 -18   4   1 2.03980 1.24908   2
 -18   4   1 0.30449 1.53450   2
  17  -4  -1 6.42541 1.72152   2
 -17  -4   1 4.43598 1.42100   2
 -17  -4   1 5.27874 1.37339   2
  17   4  -1 3.26882 1.14458   2
 -17   4   1 3.94455 1.28552   2
 -17   4   1 6.24507 1.52949   2
  16  -4  -1 22.6651 2.43317   2
 -16  -4   1 15.6166 1.57880   2
 -16  -4   1 19.7261 1.78153   2
 -16   4   1 23.6516 2.48856   2
 -16   4   1 14.6541 1.68594   2
  16   4  -1 20.5228 1.96908   2
  16   4  -1 20.9447 2.25832   2
 -15  -4   1 28.9691 2.54297   2
 -15  -4   1 24.7671 2.71640   2
  15  -4  -1 33.1203 2.57776   2
  15   4  -1 31.5366 2.14930   2
 -15   4   1 27.0785 2.58430   2
  15   4  -1 27.5161 2.36325   2
 -15   4   1 28.7811 2.91467   2
  14  -4  -1 28.8630 2.37398   2
 -14  -4   1 26.3521 2.57748   2
 -14  -4   1 21.2589 2.35381   2
  14  -4  -1 25.5502 2.46925   2
 -14   4   1 24.8749 2.46447   2
  14   4  -1 23.3251 2.27099   2
 -14   4   1 24.2240 2.74733   2
  14   4  -1 24.6208 2.04775   2
 -13  -4   1 5.24998 1.17244   2
  13  -4  -1 4.52968 1.20489   2
 -13  -4   1 5.24565 1.29004   2
 -13   4   1 4.75535 1.20350   2
 -13   4   1 3.33760 1.30241   2
  13   4  -1 5.22607 1.07503   2
  13   4  -1 4.62788 0.93435   2
  12  -4  -1 185.550 6.68803   2
  12  -4  -1 176.997 6.61210   2
 -12  -4   1 176.482 6.56597   2
 -12  -4   1 185.060 6.69847   2
  12   4  -1 178.840 6.56000   2
 -12   4   1 177.718 6.66051   2
 -12   4   1 195.044 6.77516   2
  12   4  -1 183.528 6.47371   2
  11  -4  -1 115.013 4.43782   2
 -11  -4   1 107.874 4.42799   2
  11  -4  -1 117.198 4.47888   2
 -11  -4   1 113.954 4.34105   2
  11   4  -1 114.566 4.23270   2
  11   4  -1 112.784 4.32809   2
 -11   4   1 116.236 4.46796   2
  10  -4  -1 0.30686 0.82572   2
 -10  -4   1 0.72783 0.85636   2
  10  -4  -1 1.23696 0.81979   2
 -10  -4   1 -0.7242 0.84412   2
 -10   4   1 0.49944 0.84378   2
  10   4  -1 0.70031 0.78029   2
  10   4  -1 0.29859 0.66000   2
 -10   4   1 -0.3384 0.95329   2
  -9  -4   1 35.9537 2.08968   2
  -9  -4   1 30.2885 2.03272   2
   9  -4  -1 36.7391 2.18900   2
   9  -4  -1 37.2540 2.21067   2
   9   4  -1 36.2357 2.00842   2
  -9   4   1 37.2727 2.16135   2
  -9   4   1 36.1549 2.23275   2
   9   4  -1 34.1477 1.83780   2
  -8  -4   1 35.1683 2.03059   2
   8  -4  -1 42.0633 2.27050   2
   8  -4  -1 43.7497 2.27761   2
  -8  -4   1 39.6177 2.14716   2
   8   4  -1 39.4230 2.28340   2
   8   4  -1 39.2005 1.89241   2
  -8   4   1 36.9199 2.31509   2
  -8   4   1 37.3114 2.18582   2
  -7  -4   1 1172.20 39.1771   2
  -7  -4   1 1189.20 39.2140   2
   7  -4  -1 1182.19 39.2373   2
   7  -4  -1 1202.59 39.2097   2
  -7   4   1 1155.01 39.2295   2
  -7   4   1 1164.59 39.2236   2
   7   4  -1 1207.51 39.1593   2
  -6  -4   1 16.0254 1.57609   2
   6  -4  -1 16.3209 1.69082   2
  -6  -4   1 18.4434 1.53553   2
   6  -4  -1 16.0242 1.76914   2
  -6   4   1 16.7870 1.65111   2
  -6   4   1 16.0469 1.79503   2
   6   4  -1 15.1789 1.35217   2
   5  -4  -1 159.354 5.74909   2
  -5  -4   1 161.260 5.67967   2
  -5  -4   1 164.642 5.66592   2
   5   4  -1 165.051 5.62050   2
  -5   4   1 158.948 5.75166   2
  -5   4   1 163.110 5.73201   2
  -4  -4   1 60.3993 2.45793   2
   4  -4  -1 63.1268 2.59613   2
   4  -4  -1 63.1148 2.50060   2
  -4  -4   1 63.7043 2.47132   2
  -4   4   1 57.3987 2.56152   2
   4   4  -1 61.1677 2.38314   2
  -4   4   1 61.7962 2.55300   2
  -3  -4   1 1003.85 32.8030   2
   3  -4  -1 985.344 32.8233   2
  -3  -4   1 981.229 32.7894   2
   3   4  -1 1002.62 32.7716   2
  -3   4   1 983.942 32.8202   2
  -3   4   1 981.111 32.8154   2
  -2  -4   1 0.60319 0.56717   2
   2  -4  -1 0.78781 0.57626   2
   2  -4  -1 0.48192 0.57879   2
  -2  -4   1 -0.1153 0.51045   2
  -2   4   1 1.57995 0.61170   2
   2   4  -1 0.77946 0.50123   2
  -2   4   1 0.36634 0.56352   2
  -1  -4   1 103.937 3.67815   2
  -1  -4   1 98.8776 3.63858   2
   1  -4  -1 99.7257 3.68383   2
   1  -4  -1 103.198 3.67062   2
  -1   4   1 99.1474 3.66753   2
   1   4  -1 101.264 3.62959   2
   1   4  -1 105.004 3.62394   2
   0  -4   1 1309.44 48.4979   1
   0  -4  -1 1305.36 48.6486   1
   0   4  -1 1319.00 48.3429   1
   0   4   1 1297.75 48.6311   1
  -1  -4  -1 6645.50 221.797   1
   1  -4   1 6657.15 221.883   1
  -1   4  -1 6349.69 221.352   1
   1   4   1 6616.31 221.904   1
  -2  -4  -1 7453.91 246.911   1
   2  -4   1 7338.81 247.122   1
   2   4   1 7189.37 246.821   1
   3  -4   1 2595.47 89.6000   1
  -3  -4  -1 2517.97 89.1497   1
   3  -4   1 2645.02 89.9717   1
   3   4   1 2396.52 89.1061   1
   4  -4   1 37.0247 1.93190   2
  -4  -4  -1 42.5311 1.95500   2
   4  -4   1 42.8734 1.97948   2
  -4  -4  -1 40.1383 1.87673   2
  -4   4  -1 42.7676 1.97479   2
   4   4   1 43.3064 1.92609   2
  -4   4  -1 40.9859 1.95346   2
   4   4   1 39.2275 1.84330   2
  -5  -4  -1 195.503 6.84487   2
   5  -4   1 194.895 6.89319   2
  -5  -4  -1 207.517 6.87888   2
  -5   4  -1 191.648 6.88497   2
   5   4   1 200.117 6.82176   2
  -5   4  -1 193.366 6.88033   2
   5   4   1 203.653 6.85511   2
  -6  -4  -1 26.6514 1.72364   2
  -6  -4  -1 25.5356 1.77891   2
   6  -4   1 22.1170 1.85451   2
   6   4   1 26.7775 1.62357   2
  -6   4  -1 23.9479 1.85491   2
  -6   4  -1 23.2820 1.88676   2
  -7  -4  -1 960.032 31.9570   2
  -7  -4  -1 971.324 32.0061   2
   7  -4   1 988.056 32.0171   2
   7  -4   1 964.371 31.9876   2
  -7   4  -1 986.206 32.0086   2
   7   4   1 979.701 31.9480   2
   7   4   1 876.339 31.9396   2
  -7   4  -1 970.369 32.0034   2
   8  -4   1 509.361 17.5768   2
  -8  -4  -1 514.493 17.5587   2
   8  -4   1 541.069 17.6203   2
  -8  -4  -1 525.782 17.6091   2
  -8   4  -1 523.237 17.6039   2
   8   4   1 534.394 17.5353   2
  -8   4  -1 514.342 17.5999   2
   9  -4   1 121.873 4.48387   2
  -9  -4  -1 118.226 4.40342   2
   9  -4   1 115.388 4.45988   2
  -9  -4  -1 117.744 4.45309   2
   9   4   1 115.727 4.29671   2
  -9   4  -1 117.148 4.48623   2
   9   4   1 117.257 4.30909   2
  -9   4  -1 112.064 4.43889   2
 -10  -4  -1 148.576 5.51199   2
  10  -4   1 152.152 5.61840   2
 -10  -4  -1 160.800 5.63067   2
  10  -4   1 154.160 5.59969   2
 -10   4  -1 153.138 5.63757   2
  10   4   1 151.165 5.45725   2
 -10   4  -1 147.275 5.60600   2
 -11  -4  -1 595.813 20.1679   2
  11  -4   1 603.790 20.1979   2
  11  -4   1 601.531 20.2359   2
 -11  -4  -1 604.708 20.2547   2
 -11   4  -1 585.246 20.2181   2
  11   4   1 597.412 20.1206   2
 -11   4  -1 612.242 20.2393   2
  12  -4   1 420.005 14.2047   2
 -12  -4  -1 422.141 14.2277   2
  12  -4   1 396.848 14.1444   2
 -12  -4  -1 394.762 14.1243   2
 -12   4  -1 403.435 14.1886   2
  12   4   1 405.595 14.0524   2
 -12   4  -1 457.464 14.2466   2
 -13  -4  -1 283.317 9.92867   2
 -13  -4  -1 281.859 9.84081   2
  13  -4   1 279.468 9.90622   2
  13  -4   1 282.831 9.84753   2
  13   4   1 281.765 9.71667   2
 -13   4  -1 282.914 9.90049   2
 -13   4  -1 267.817 9.90829   2
 -14  -4  -1 49.6184 3.11561   2
  14  -4   1 47.1594 2.97112   2
  14  -4   1 48.4574 3.01888   2
 -14  -4  -1 41.3767 2.88551   2
 -14   4  -1 49.8979 3.14737   2
 -14   4  -1 44.6758 2.92392   2
  14   4   1 49.1008 2.60045   2
  15  -4   1 49.3952 3.14383   2
 -15  -4  -1 48.5259 3.06136   2
 -15  -4  -1 50.0482 3.33605   2
  15  -4   1 53.4102 3.08393   2
  15   4   1 46.6542 3.24279   2
 -15   4  -1 50.8826 3.43528   2
  15   4   1 46.3896 2.75887   2
  16  -4   1 80.8647 4.02090   2
 -16  -4  -1 75.5033 4.01006   2
 -16  -4  -1 95.2320 4.28984   2
  16  -4   1 86.9995 3.89990   2
  16   4   1 83.6722 3.81500   2
 -16   4  -1 78.7930 4.02293   2
 -16   4  -1 77.8563 4.19191   2
  16   4   1 83.3545 3.66780   2
 -17  -4  -1 26.6193 2.90818   2
 -17  -4  -1 20.6403 1.83649   2
  17  -4   1 28.2874 2.51906   2
  17  -4   1 27.7543 2.64785   2
 -17   4  -1 19.2486 1.90049   2
  17   4   1 26.5291 2.41353   2
 -17   4  -1 24.5130 2.65980   2
 -18  -4  -1 13.5174 1.68662   2
  18  -4   1 11.1096 1.34418   2
 -18  -4  -1 15.1764 1.77097   2
 -18   4  -1 10.2199 1.46868   2
  18   4   1 14.4892 1.42653   2
 -18   4  -1 10.8870 1.71393   2
 -19  -4  -1 -0.8926 1.40334   2
 -19  -4  -1 0.96423 1.55263   2
 -19   4  -1 0.23985 1.60535   2
  19   4   1 2.36128 1.20974   2
 -19   4  -1 -0.5754 1.26868   2
 -20  -4  -1 123.211 5.42927   2
 -20  -4  -1 105.017 5.20586   2
 -20   4  -1 110.478 5.12510   2
  20   4   1 111.871 4.84471   2
 -20   4  -1 120.885 5.45108   2
 -21  -4  -1 -1.5666 1.59105   2
 -21  -4  -1 0.84953 1.55265   2
 -21   4  -1 0.01091 1.43670   2
  21   4   1 -0.8334 1.19170   2
 -21   4  -1 1.95198 1.74171   2
 -22  -4  -1 8.53856 1.94256   2
  22  -4   1 10.1258 1.52241   2
 -22  -4  -1 11.2950 1.99458   2
 -22   4  -1 10.0792 1.63879   2
  22   4   1 9.27357 1.50606   2
 -22   4  -1 7.93662 1.91652   2
 -23  -4  -1 6.91303 1.97613   2
 -23  -4  -1 6.57633 1.95447   2
  23  -4   1 3.91086 1.34820   2
 -23   4  -1 1.34046 1.57110   2
  23   4   1 4.25044 1.42197   2
 -23   4  -1 5.04999 1.95608   2
  24  -4   1 2.56224 1.45309   2
 -24  -4  -1 3.95959 1.98579   2
 -24   4  -1 3.44686 2.09350   2
 -25  -4  -1 4.32065 2.04007   2
 -25   4  -1 7.22560 2.34653   2
 -25  -5   1 5.13211 2.00503   2
 -25   5   1 3.58935 2.09823   2
 -24  -5   1 2.63828 1.92009   2
 -24   5   1 0.26703 1.94147   2
 -23  -5   1 1.44326 1.85574   2
 -23  -5   1 3.69118 1.76698   2
  23  -5  -1 0.65240 1.22749   2
  23   5  -1 1.90241 1.25914   2
 -23   5   1 -0.6116 1.91017   2
 -23   5   1 0.11303 1.53583   2
 -22  -5   1 -2.2459 1.63404   2
  22  -5  -1 -1.3084 1.18314   2
 -22  -5   1 1.03457 1.58984   2
 -22   5   1 -2.2125 1.35323   2
  22   5  -1 -0.6696 1.17238   2
 -22   5   1 -1.2526 1.89187   2
 -21  -5   1 0.00884 1.51179   2
 -21  -5   1 2.52067 1.71693   2
  21  -5  -1 1.21541 1.17316   2
 -21   5   1 1.27930 1.46779   2
  21   5  -1 2.63502 1.24721   2
 -21   5   1 4.07637 1.89168   2
  20  -5  -1 0.58793 1.13076   2
 -20  -5   1 -1.1719 1.43866   2
 -20  -5   1 -0.6453 1.55767   2
 -20   5   1 1.21593 1.39793   2
  20   5  -1 0.23293 1.17496   2
 -20   5   1 -0.6812 1.68871   2
 -19  -5   1 45.2488 3.34945   2
 -19  -5   1 41.8535 3.55042   2
  19   5  -1 49.5143 2.93110   2
 -19   5   1 46.0186 3.68252   2
 -19   5   1 45.7976 3.39355   2
 -18  -5   1 9.03486 1.61577   2
 -18  -5   1 5.07500 1.40472   2
  18   5  -1 6.10038 1.26139   2
 -18   5   1 8.42113 1.73020   2
 -18   5   1 8.74403 1.51250   2
 -17  -5   1 8.35085 1.54885   2
 -17  -5   1 7.68126 1.44644   2
 -17   5   1 6.22343 1.36277   2
 -17   5   1 5.63187 1.57298   2
  17   5  -1 6.66726 1.23578   2
 -16  -5   1 12.3639 1.47227   2
 -16  -5   1 15.4208 1.65501   2
  16  -5  -1 16.7419 1.57842   2
 -16   5   1 12.4277 1.49397   2
 -16   5   1 11.2356 1.62649   2
  16   5  -1 15.4887 1.89568   2
  16   5  -1 14.5463 1.40654   2
  15  -5  -1 21.8057 2.45092   2
 -15  -5   1 17.0000 1.59547   2
 -15  -5   1 23.3602 2.71290   2
  15  -5  -1 23.2732 2.61712   2
  15   5  -1 21.8934 2.01405   2
  15   5  -1 22.9058 2.32344   2
 -15   5   1 26.1574 2.89834   2
 -15   5   1 21.0628 2.59408   2
 -14  -5   1 131.876 5.19426   2
 -14  -5   1 132.038 5.35331   2
  14  -5  -1 125.817 5.29487   2
  14  -5  -1 134.556 5.25192   2
  14   5  -1 131.118 4.94172   2
  14   5  -1 130.837 5.10927   2
 -14   5   1 126.790 5.31554   2
 -14   5   1 136.191 5.41835   2
 -13  -5   1 2.62459 1.18992   2
 -13  -5   1 -0.3223 1.03086   2
  13  -5  -1 0.48061 1.14832   2
 -13   5   1 0.68817 1.16383   2
  13   5  -1 -0.2014 0.85958   2
 -13   5   1 -1.5058 1.19959   2
  13   5  -1 -0.5080 1.02089   2
 -12  -5   1 656.383 21.7013   2
  12  -5  -1 648.636 21.6373   2
 -12  -5   1 640.052 21.6021   2
  12  -5  -1 641.946 21.6926   2
  12   5  -1 647.677 21.5887   2
  12   5  -1 644.522 21.5221   2
 -12   5   1 640.118 21.7087   2
 -12   5   1 619.932 21.7008   2
 -11  -5   1 76.9424 3.46728   2
  11  -5  -1 76.1248 3.52431   2
  11  -5  -1 78.1430 3.44376   2
 -11  -5   1 77.6594 3.42746   2
 -11   5   1 80.5491 3.63551   2
  11   5  -1 74.5292 3.13649   2
  11   5  -1 76.4635 3.30678   2
 -11   5   1 73.6152 3.44943   2
 -10  -5   1 194.932 6.89963   2
 -10  -5   1 199.839 6.97996   2
  10  -5  -1 185.942 6.95158   2
  10  -5  -1 193.410 7.01374   2
 -10   5   1 195.900 7.03710   2
  10   5  -1 194.303 6.79433   2
  10   5  -1 197.211 6.89235   2
 -10   5   1 192.665 6.99544   2
   9  -5  -1 3.25132 1.01083   2
   9  -5  -1 0.39135 0.96980   2
  -9  -5   1 1.03024 0.77950   2
  -9  -5   1 1.33276 0.88029   2
  -9   5   1 1.30379 1.02697   2
  -9   5   1 1.59564 0.96704   2
   9   5  -1 1.15023 0.84385   2
   9   5  -1 2.23833 0.70297   2
  -8  -5   1 3.24537 0.89032   2
  -8  -5   1 2.43750 0.79286   2
   8  -5  -1 5.09077 0.98282   2
   8   5  -1 3.49555 1.38448   2
   8   5  -1 3.92365 0.74220   2
  -8   5   1 3.35956 0.99131   2
  -8   5   1 3.42888 0.95965   2
  -7  -5   1 9.00071 1.01205   2
   7  -5  -1 8.82339 1.03267   2
  -7  -5   1 7.87064 0.95621   2
  -7   5   1 12.1526 1.08833   2
   7   5  -1 9.65650 0.86213   2
  -7   5   1 9.92332 1.09505   2
   6  -5  -1 2001.12 65.2611   2
  -6  -5   1 1945.03 65.1960   2
  -6   5   1 1961.86 65.2497   2
   6   5  -1 1977.99 65.1684   2
  -5  -5   1 28.1442 1.85368   2
   5  -5  -1 23.0654 1.98921   2
   5  -5  -1 26.2610 1.82629   2
  -5  -5   1 24.7980 1.79262   2
   5   5  -1 24.1874 1.63435   2
  -5   5   1 24.4722 2.00483   2
  -5   5   1 25.9194 2.04434   2
   4  -5  -1 95.1393 3.62906   2
  -4  -5   1 94.4733 3.61897   2
   4  -5  -1 92.4763 3.68319   2
  -4  -5   1 91.9955 3.57713   2
  -4   5   1 94.3503 3.70724   2
   4   5  -1 92.0872 3.49458   2
  -4   5   1 94.8699 3.68318   2
  -3  -5   1 424.447 14.2954   2
  -3  -5   1 436.161 14.3459   2
   3  -5  -1 420.440 14.3404   2
   3  -5  -1 425.685 14.3189   2
  -3   5   1 420.785 14.3290   2
  -3   5   1 422.600 14.3336   2
   3   5  -1 428.259 14.2655   2
   2  -5  -1 625.754 20.5457   2
  -2  -5   1 610.558 20.5169   2
   2  -5  -1 611.454 20.5454   2
  -2  -5   1 623.282 20.5413   2
   2   5  -1 597.907 20.5016   2
   2   5  -1 625.601 20.5097   2
  -2   5   1 616.875 20.5469   2
  -2   5   1 609.778 20.5453   2
  -1  -5   1 34.9518 1.91554   2
   1  -5  -1 35.0244 1.98576   2
   1  -5  -1 36.4665 1.96969   2
  -1  -5   1 36.7029 1.95879   2
  -1   5   1 38.3691 2.00672   2
   1   5  -1 35.2908 1.90264   2
   1   5  -1 38.8358 1.88654   2
  -1   5   1 37.3342 1.96783   2
   0  -5   1 2435.26 86.2722   1
   0  -5  -1 2317.38 85.9036   1
   0   5  -1 2359.37 85.6790   1
   0   5   1 2513.45 86.4218   1
   1  -5   1 2.85330 0.78360   2
  -1  -5  -1 1.62420 0.77531   2
  -1  -5  -1 1.44798 0.72855   2
   1  -5   1 3.64146 0.77659   2
   1   5   1 3.13514 0.73857   2
   1   5   1 2.04230 0.77458   2
  -1   5  -1 2.64040 0.70355   2
  -1   5  -1 1.58361 0.72413   2
   2  -5   1 178.809 6.28894   2
  -2  -5  -1 178.933 6.30468   2
  -2  -5  -1 183.073 6.26858   2
   2  -5   1 177.699 6.26342   2
   2   5   1 182.376 6.28007   2
  -2   5  -1 176.922 6.27608   2
  -2   5  -1 178.202 6.27773   2
   2   5   1 178.303 6.25266   2
   3  -5   1 73.7021 2.80694   2
  -3  -5  -1 64.5288 2.71510   2
   3  -5   1 62.2730 2.74569   2
  -3  -5  -1 68.1262 2.85026   2
   3   5   1 63.0934 2.77587   2
   3   5   1 61.6043 2.67578   2
  -4  -5  -1 647.999 21.2107   2
  -4  -5  -1 629.507 21.1719   2
   4  -5   1 621.344 21.2082   2
   4  -5   1 638.049 21.1884   2
   4   5   1 638.759 21.1919   2
  -4   5  -1 633.401 21.2057   2
   4   5   1 631.470 21.1553   2
   5  -5   1 102.664 3.90740   2
  -5  -5  -1 106.770 3.92829   2
  -5  -5  -1 101.172 3.86361   2
   5  -5   1 99.8349 3.94842   2
   5   5   1 96.3695 3.80873   2
   5   5   1 101.986 3.89929   2
  -5   5  -1 97.4294 3.95810   2
  -5   5  -1 102.674 3.96695   2
  -6  -5  -1 13.1086 1.16027   2
   6  -5   1 15.4532 1.81596   2
  -6  -5  -1 15.6740 1.69871   2
  -6   5  -1 13.5713 1.15525   2
   6   5   1 13.5729 1.50989   2
  -6   5  -1 12.4275 1.17546   2
  -7  -5  -1 103.652 4.02569   2
  -7  -5  -1 98.9540 3.91875   2
   7  -5   1 102.405 4.07720   2
   7   5   1 114.769 3.95707   2
   7   5   1 99.3506 3.87655   2
  -7   5  -1 99.3580 4.02531   2
  -7   5  -1 101.180 4.05336   2
   8  -5   1 141.049 5.44940   2
  -8  -5  -1 143.236 5.31731   2
   8  -5   1 150.621 5.44464   2
  -8  -5  -1 148.472 5.40254   2
   8   5   1 156.162 5.31985   2
  -8   5  -1 142.809 5.39729   2
  -8   5  -1 148.004 5.41136   2
   8   5   1 143.335 5.25544   2
   9  -5   1 189.488 6.92511   2
  -9  -5  -1 194.078 6.84766   2
  -9  -5  -1 195.973 6.92896   2
   9  -5   1 195.192 6.94571   2
  -9   5  -1 189.232 6.91187   2
  -9   5  -1 190.157 6.93821   2
   9   5   1 193.027 6.78575   2
   9   5   1 198.371 6.83092   2
  10  -5   1 614.597 20.8641   2
 -10  -5  -1 612.908 20.8507   2
  10  -5   1 617.860 20.9086   2
 -10  -5  -1 663.093 20.9366   2
  10   5   1 602.291 20.7746   2
 -10   5  -1 618.198 20.8957   2
 -10   5  -1 615.675 20.9044   2
  11  -5   1 59.9513 3.00896   2
  11  -5   1 52.4050 2.98456   2
 -11  -5  -1 60.7259 2.92793   2
 -11  -5  -1 53.6410 2.97252   2
 -11   5  -1 61.2428 3.07210   2
  11   5   1 56.4325 2.64719   2
 -11   5  -1 53.9935 2.96048   2
  12  -5   1 39.5995 2.67615   2
  12  -5   1 36.0528 2.61087   2
 -12  -5  -1 32.5582 2.37913   2
 -12  -5  -1 35.1589 2.62233   2
  12   5   1 35.9401 2.18432   2
 -12   5  -1 36.8161 2.57139   2
 -12   5  -1 29.6704 2.69049   2
 -13  -5  -1 9.93249 1.25852   2
 -13  -5  -1 12.8866 1.49561   2
  13  -5   1 11.8360 1.42060   2
  13  -5   1 13.4547 1.46980   2
 -13   5  -1 8.29729 1.36587   2
  13   5   1 10.2493 1.13388   2
 -13   5  -1 12.0412 1.33693   2
  14  -5   1 1.63648 1.22757   2
 -14  -5  -1 3.89591 1.27660   2
 -14  -5  -1 3.39617 1.40555   2
  14  -5   1 1.64356 1.19303   2
 -14   5  -1 3.00239 1.34662   2
 -14   5  -1 0.89839 1.20481   2
  14   5   1 5.38508 1.04605   2
 -15  -5  -1 31.4124 2.84143   2
  15  -5   1 39.0584 2.89652   2
  15  -5   1 35.3637 2.86724   2
 -15  -5  -1 36.3205 3.02955   2
 -15   5  -1 39.2453 3.18451   2
  15   5   1 37.9834 2.45879   2
 -15   5  -1 35.9969 2.88864   2
  15   5   1 39.0615 2.70894   2
 -16  -5  -1 169.636 6.53136   2
  16  -5   1 177.129 6.49735   2
  16  -5   1 172.178 6.55601   2
 -16  -5  -1 171.146 6.71784   2
 -16   5  -1 180.156 6.74838   2
  16   5   1 158.816 6.25332   2
  16   5   1 165.727 6.40452   2
 -16   5  -1 159.258 6.60750   2
 -17  -5  -1 -1.0789 1.22077   2
 -17  -5  -1 -0.0088 1.43263   2
  17  -5   1 1.32048 1.18820   2
 -17   5  -1 0.65074 1.22741   2
 -17   5  -1 0.57891 1.41782   2
  17   5   1 0.36012 1.13416   2
  18  -5   1 7.09617 1.33668   2
 -18  -5  -1 8.59451 1.50708   2
 -18  -5  -1 8.97954 1.67264   2
 -18   5  -1 10.3226 1.82427   2
 -18   5  -1 9.25379 1.52770   2
  18   5   1 10.8690 1.40407   2
  19  -5   1 0.90321 1.23893   2
 -19  -5  -1 2.50510 1.48078   2
 -19  -5  -1 -1.0142 1.51526   2
  19   5   1 0.70654 1.20430   2
 -19   5  -1 0.14367 1.63515   2
 -19   5  -1 -0.4038 1.30139   2
 -20  -5  -1 11.6050 1.84420   2
 -20  -5  -1 10.5160 1.68086   2
 -20   5  -1 11.5117 1.68365   2
  20   5   1 12.3474 1.49097   2
 -20   5  -1 10.7734 1.90961   2
 -21  -5  -1 8.41392 1.91167   2
  21   5   1 10.0782 1.49033   2
 -21   5  -1 7.60871 1.94865   2
 -21   5  -1 9.81730 1.68515   2
 -22  -5  -1 -1.1459 1.78267   2
 -22  -5  -1 -1.6490 1.65921   2
 -22   5  -1 -0.6103 1.43050   2
  22   5   1 -0.0461 1.27673   2
 -22   5  -1 0.61737 1.84997   2
 -23  -5  -1 43.4844 4.02675   2
  23  -5   1 41.4948 3.17061   2
 -23  -5  -1 42.3862 3.92712   2
 -23   5  -1 46.0966 4.10758   2
  23   5   1 48.6387 3.15570   2
 -24  -5  -1 10.1898 2.20652   2
 -24   5  -1 7.19900 2.18824   2
 -25  -5  -1 0.49604 1.98272   2
 -25   5  -1 4.98579 2.18838   2
 -25  -6   1 4.70863 2.09735   2
 -25   6   1 5.11534 2.21104   2
 -24  -6   1 0.72253 1.91023   2
 -24   6   1 -0.3105 2.03784   2
  23  -6  -1 -0.3891 1.21643   2
 -23  -6   1 1.71295 1.84647   2
 -23   6   1 0.33958 2.07164   2
 -22  -6   1 -0.1427 1.70465   2
  22  -6  -1 -1.5251 1.15128   2
 -22  -6   1 0.37086 1.58925   2
 -22   6   1 -1.2471 1.88950   2
 -22   6   1 0.35018 1.49649   2
  22   6  -1 1.91825 1.27646   2
  21  -6  -1 11.1223 1.43961   2
 -21  -6   1 10.5167 1.73831   2
 -21  -6   1 9.95821 1.85320   2
  21   6  -1 11.2605 1.48041   2
 -21   6   1 10.4760 2.08269   2
 -21   6   1 10.7532 1.72271   2
 -20  -6   1 3.24226 1.66785   2
 -20  -6   1 4.34582 1.59844   2
  20   6  -1 2.31804 1.26958   2
 -20   6   1 5.13193 1.54145   2
 -20   6   1 2.98191 1.74576   2
 -19  -6   1 3.01416 1.59396   2
 -19  -6   1 1.79252 1.53085   2
 -19   6   1 0.72981 1.72193   2
  19   6  -1 1.97584 1.21985   2
 -19   6   1 3.64381 1.46204   2
 -18  -6   1 0.83446 1.52403   2
 -18  -6   1 -0.6296 1.29548   2
  18   6  -1 0.98028 1.16493   2
 -18   6   1 -0.0531 1.62906   2
 -18   6   1 2.07491 1.40966   2
  17  -6  -1 4.06517 1.24060   2
 -17  -6   1 0.51193 1.32306   2
 -17  -6   1 1.78359 1.46658   2
 -17   6   1 2.04665 1.35666   2
  17   6  -1 0.42557 1.12779   2
 -17   6   1 2.95335 1.57892   2
 -16  -6   1 -0.2414 1.26419   2
  16  -6  -1 1.45635 1.25535   2
 -16  -6   1 0.84529 1.34029   2
  16  -6  -1 2.58205 1.21295   2
 -16   6   1 2.47180 1.26554   2
 -16   6   1 2.39061 1.52840   2
  16   6  -1 1.50486 1.15042   2
  15  -6  -1 1.03333 1.25578   2
 -15  -6   1 1.76619 1.18645   2
 -15  -6   1 1.78245 1.38751   2
  15  -6  -1 0.29352 1.22730   2
 -15   6   1 2.22867 1.31987   2
  15   6  -1 2.34757 0.94081   2
  15   6  -1 2.92961 1.15868   2
 -15   6   1 2.59721 1.56167   2
  14  -6  -1 107.368 4.75864   2
  14  -6  -1 112.476 4.82981   2
 -14  -6   1 113.985 4.83110   2
 -14  -6   1 117.856 4.66285   2
 -14   6   1 115.935 4.88043   2
 -14   6   1 114.523 4.98879   2
  14   6  -1 109.805 4.38040   2
  14   6  -1 111.965 4.60509   2
  13  -6  -1 161.366 6.35913   2
 -13  -6   1 170.442 6.36971   2
  13  -6  -1 166.259 6.31594   2
 -13  -6   1 166.724 6.20340   2
  13   6  -1 169.514 6.18783   2
 -13   6   1 155.888 6.32140   2
  13   6  -1 167.886 6.02137   2
 -13   6   1 166.407 6.46277   2
 -12  -6   1 96.1765 4.17423   2
  12  -6  -1 94.4018 4.20347   2
  12  -6  -1 94.7068 4.20211   2
 -12  -6   1 89.9072 4.10411   2
 -12   6   1 85.0118 4.17486   2
 -12   6   1 94.6858 4.29208   2
  12   6  -1 97.4935 3.76586   2
  12   6  -1 97.0521 4.00540   2
  11  -6  -1 98.8883 4.38589   2
 -11  -6   1 106.971 4.34915   2
 -11  -6   1 104.552 4.23149   2
  11   6  -1 101.116 4.00898   2
  11   6  -1 101.318 4.19474   2
 -11   6   1 102.732 4.37916   2
 -11   6   1 104.639 4.46200   2
  10  -6  -1 167.577 6.42035   2
 -10  -6   1 176.635 6.39952   2
  10  -6  -1 167.506 6.40487   2
 -10  -6   1 170.399 6.26269   2
  10   6  -1 171.696 6.13520   2
  10   6  -1 173.221 6.27782   2
 -10   6   1 184.103 6.48235   2
 -10   6   1 166.926 6.41515   2
  -9  -6   1 600.824 20.1074   2
   9  -6  -1 589.633 20.1953   2
  -9  -6   1 611.950 20.1776   2
   9  -6  -1 609.546 20.1611   2
  -9   6   1 608.379 20.2131   2
   9   6  -1 563.563 20.1125   2
  -9   6   1 596.620 20.1926   2
   9   6  -1 608.078 20.0534   2
   8  -6  -1 319.536 11.0471   2
  -8  -6   1 319.640 10.9541   2
   8  -6  -1 325.075 11.0201   2
  -8   6   1 318.544 11.0419   2
  -8   6   1 308.534 11.0259   2
   8   6  -1 325.174 10.8728   2
   7  -6  -1 32.4993 2.31077   2
  -7  -6   1 33.2096 2.16199   2
  -7  -6   1 34.9642 2.06484   2
  -7   6   1 33.8773 2.34136   2
   7   6  -1 34.3149 1.85983   2
  -7   6   1 32.0744 2.27213   2
   6  -6  -1 0.15801 0.97131   2
  -6  -6   1 0.43023 0.84850   2
  -6  -6   1 2.15628 0.82079   2
   6  -6  -1 -0.1305 0.83849   2
  -6   6   1 0.34530 1.00774   2
  -6   6   1 0.10086 0.92256   2
   6   6  -1 1.63955 0.71705   2
   5  -6  -1 180.371 6.52823   2
  -5  -6   1 193.723 6.50105   2
   5  -6  -1 187.038 6.48018   2
  -5  -6   1 174.395 6.41442   2
  -5   6   1 176.536 6.50744   2
   5   6  -1 178.561 6.35309   2
  -5   6   1 178.518 6.52859   2
  -4  -6   1 2.09922 0.88210   2
   4  -6  -1 2.56964 0.98589   2
   4  -6  -1 2.23128 0.93977   2
  -4  -6   1 2.81374 0.95946   2
  -4   6   1 2.30761 0.94211   2
   4   6  -1 1.68944 0.76319   2
  -4   6   1 3.27158 1.04119   2
  -3  -6   1 9.18835 0.99137   2
  -3  -6   1 16.0059 1.90655   2
   3  -6  -1 10.9691 1.12191   2
   3   6  -1 11.0486 1.02743   2
  -3   6   1 11.4433 1.16605   2
  -3   6   1 8.06050 1.07991   2
  -2  -6   1 946.973 31.2144   2
   2  -6  -1 951.261 31.2130   2
   2  -6  -1 920.398 31.2128   2
  -2  -6   1 927.799 31.1876   2
  -2   6   1 933.265 31.2143   2
   2   6  -1 940.317 31.1676   2
  -2   6   1 946.225 31.2197   2
   2   6  -1 934.968 31.1812   2
   1  -6  -1 48.3367 2.58689   2
  -1  -6   1 53.3998 2.54114   2
   1  -6  -1 49.6294 2.56717   2
  -1  -6   1 49.0498 2.46869   2
   1   6  -1 45.4816 2.43299   2
  -1   6   1 50.3253 2.59772   2
   1   6  -1 50.6384 2.47534   2
  -1   6   1 47.3657 2.58183   2
   0  -6   1 52.0722 2.55995   2
   0  -6   1 52.9819 2.58166   2
   0  -6  -1 43.2376 2.53416   2
   0  -6  -1 56.3615 2.59276   2
   0   6  -1 51.6590 2.52392   2
   0   6   1 52.0076 2.51783   2
   0   6  -1 47.6701 2.51173   2
   0   6   1 50.6003 2.57136   2
   1  -6   1 386.404 13.2812   2
  -1  -6  -1 397.992 13.3134   2
   1  -6   1 400.934 13.2966   2
  -1  -6  -1 387.160 13.2712   2
  -1   6  -1 388.333 13.2664   2
   1   6   1 388.144 13.2826   2
   1   6   1 394.990 13.2759   2
  -1   6  -1 391.660 13.2806   2
  -2  -6  -1 114.624 4.31470   2
  -2  -6  -1 108.291 4.24176   2
   2  -6   1 112.000 4.26514   2
   2  -6   1 108.373 4.29452   2
   2   6   1 111.382 4.20977   2
   2   6   1 109.931 4.25519   2
  -2   6  -1 110.935 4.27660   2
  -2   6  -1 107.045 4.22557   2
   3  -6   1 2306.04 86.7010   1
  -3  -6  -1 2357.94 86.1230   1
   3   6   1 2410.12 86.4335   1
  -4  -6  -1 461.368 15.6268   2
   4  -6   1 460.911 15.6752   2
  -4  -6  -1 465.841 15.6711   2
   4  -6   1 474.086 15.6469   2
  -4   6  -1 460.697 15.6550   2
   4   6   1 464.682 15.6456   2
   4   6   1 466.532 15.6011   2
  -4   6  -1 454.034 15.6600   2
   5  -6   1 113.256 4.38580   2
   5  -6   1 111.825 4.30681   2
  -5  -6  -1 115.166 4.36349   2
  -5  -6  -1 113.923 4.26339   2
  -5   6  -1 108.514 4.32666   2
  -5   6  -1 108.376 4.35796   2
   5   6   1 110.555 4.20051   2
   5   6   1 111.308 4.29326   2
   6  -6   1 2.57857 0.88600   2
  -6  -6  -1 3.23770 0.88215   2
  -6  -6  -1 3.08254 0.96735   2
   6  -6   1 4.16572 0.85503   2
  -6   6  -1 4.58271 0.96432   2
   6   6   1 2.99354 0.81478   2
  -6   6  -1 2.15066 0.93729   2
   7  -6   1 300.606 10.5353   2
  -7  -6  -1 307.117 10.5441   2
  -7  -6  -1 306.243 10.4736   2
   7  -6   1 310.294 10.5685   2
  -7   6  -1 307.443 10.5526   2
   7   6   1 306.571 10.4363   2
   7   6   1 307.425 10.4977   2
  -7   6  -1 297.274 10.5269   2
  -8  -6  -1 491.475 16.4668   2
   8  -6   1 482.977 16.4497   2
  -8  -6  -1 479.881 16.3867   2
   8  -6   1 486.569 16.4818   2
   8   6   1 494.781 16.3606   2
  -8   6  -1 483.367 16.4558   2
  -8   6  -1 478.070 16.4598   2
   8   6   1 488.795 16.4154   2
  -9  -6  -1 158.962 5.92674   2
   9  -6   1 162.113 6.05837   2
   9  -6   1 164.836 6.08339   2
  -9  -6  -1 166.638 6.07801   2
   9   6   1 170.450 5.94781   2
  -9   6  -1 162.562 6.04468   2
   9   6   1 157.654 5.85371   2
  -9   6  -1 159.425 6.08689   2
  10  -6   1 1964.58 64.5366   2
 -10  -6  -1 1915.28 64.4476   2
  10  -6   1 1943.35 64.4800   2
 -10  -6  -1 1978.07 64.5345   2
  10   6   1 1914.77 64.4117   2
 -10   6  -1 1958.52 64.5135   2
 -10   6  -1 1940.33 64.5276   2
  11  -6   1 3.76883 1.23137   2
  11  -6   1 3.92102 1.24259   2
 -11  -6  -1 1.49420 1.18727   2
 -11  -6  -1 4.31069 1.34338   2
 -11   6  -1 3.41524 1.17702   2
  11   6   1 3.55231 0.96187   2
 -11   6  -1 2.54953 1.34035   2
  12  -6   1 297.869 10.4527   2
 -12  -6  -1 298.851 10.4849   2
  12  -6   1 299.359 10.4783   2
 -12  -6  -1 283.574 10.3926   2
  12   6   1 288.716 10.2405   2
 -12   6  -1 304.030 10.4974   2
 -12   6  -1 299.543 10.5081   2
 -13  -6  -1 24.2805 2.42369   2
 -13  -6  -1 25.8765 2.67587   2
  13  -6   1 26.2702 2.66853   2
  13  -6   1 24.7873 2.75074   2
  13   6   1 26.9093 2.10607   2
 -13   6  -1 26.0003 2.63803   2
 -13   6  -1 26.0725 2.79101   2
  14  -6   1 4.84781 1.30792   2
 -14  -6  -1 5.79438 1.48198   2
  14  -6   1 3.29138 1.34095   2
 -14  -6  -1 4.57817 1.25777   2
  14   6   1 5.36231 1.04815   2
 -14   6  -1 6.71755 1.44022   2
  14   6   1 4.68731 1.25324   2
 -14   6  -1 6.19012 1.56358   2
 -15  -6  -1 52.2257 3.44163   2
  15  -6   1 58.4711 3.34362   2
 -15  -6  -1 52.1361 3.26780   2
  15  -6   1 55.4557 3.34443   2
 -15   6  -1 52.1678 3.35277   2
  15   6   1 56.4076 2.86595   2
  15   6   1 54.3163 3.13340   2
 -15   6  -1 58.1441 3.55036   2
  16  -6   1 14.7025 1.69553   2
 -16  -6  -1 21.7681 1.95562   2
  16  -6   1 21.5867 2.68613   2
 -16  -6  -1 24.3422 2.64712   2
 -16   6  -1 18.2516 1.76784   2
  16   6   1 20.9031 2.41112   2
 -16   6  -1 19.2831 1.93528   2
 -17  -6  -1 0.10231 1.28514   2
 -17  -6  -1 -0.7539 1.41537   2
  17  -6   1 0.48133 1.23927   2
  17   6   1 0.73650 1.18050   2
 -17   6  -1 -0.1449 1.34288   2
 -17   6  -1 -0.7488 1.48427   2
 -18  -6  -1 -2.8972 1.32405   2
  18  -6   1 1.02944 1.23175   2
 -18  -6  -1 0.85198 1.45722   2
 -18   6  -1 -0.2937 1.36707   2
 -18   6  -1 2.90820 1.68039   2
  18   6   1 1.54490 1.20157   2
 -19  -6  -1 3.39729 1.50190   2
 -19  -6  -1 3.98588 1.67404   2
  19  -6   1 3.56997 1.35225   2
 -19   6  -1 2.67303 1.49360   2
 -19   6  -1 4.64505 1.72083   2
  19   6   1 5.25321 1.31839   2
  20  -6   1 -0.1211 1.26145   2
 -20  -6  -1 0.19310 1.57245   2
 -20  -6  -1 -0.1822 1.53172   2
 -20   6  -1 -0.7008 1.74586   2
  20   6   1 0.14891 1.25790   2
 -20   6  -1 -1.0494 1.36241   2
 -21  -6  -1 -1.6849 1.55276   2
 -21  -6  -1 -1.4074 1.66566   2
 -21   6  -1 0.22866 1.44919   2
  21   6   1 -0.7844 1.26568   2
 -21   6  -1 0.19967 1.88789   2
 -22  -6  -1 14.3243 2.05841   2
 -22  -6  -1 15.6812 2.18936   2
  22   6   1 15.2416 1.67676   2
 -22   6  -1 13.8256 2.25892   2
 -22   6  -1 11.1341 1.88189   2
 -23  -6  -1 6.39046 2.03327   2
  23  -6   1 6.87773 1.44588   2
 -23   6  -1 6.54762 2.08332   2
  23   6   1 5.20256 1.75017   2
 -24  -6  -1 15.6105 2.24461   2
 -24   6  -1 15.9395 2.41672   2
 -25  -6  -1 16.7250 2.49592   2
 -25   6  -1 15.5554 2.49652   2
 -24  -7   1 -0.5121 1.93525   2
 -24   7   1 0.32304 2.14300   2
  23  -7  -1 13.6325 2.47864   2
 -23  -7   1 12.8883 2.21839   2
 -23   7   1 19.1102 2.51290   2
 -22  -7   1 53.4378 4.13698   2
 -22  -7   1 45.6084 3.82060   2
  22  -7  -1 50.0444 3.19102   2
 -22   7   1 55.2410 4.44014   2
 -22   7   1 46.1494 3.81318   2
  22   7  -1 52.9976 3.13626   2
  21  -7  -1 7.64721 1.62387   2
 -21  -7   1 6.57366 1.70093   2
 -21  -7   1 8.37263 1.92525   2
  21   7  -1 10.7800 1.48008   2
 -21   7   1 8.47224 1.75195   2
 -21   7   1 8.84062 2.15039   2
 -20  -7   1 3.54419 1.72254   2
 -20  -7   1 1.32581 1.54693   2
 -20   7   1 2.10859 1.57887   2
 -20   7   1 3.80212 1.88100   2
  20   7  -1 2.72907 1.28571   2
 -19  -7   1 1.95961 1.52360   2
 -19  -7   1 1.40133 1.56716   2
 -19   7   1 -0.1011 1.45378   2
 -19   7   1 3.85521 1.82184   2
  19   7  -1 1.25720 1.24883   2
 -18  -7   1 4.46793 1.59948   2
 -18  -7   1 4.44926 1.48328   2
  18  -7  -1 4.91164 1.33479   2
  18   7  -1 3.11343 1.25348   2
 -18   7   1 2.10362 1.73443   2
 -18   7   1 3.89556 1.53913   2
  17  -7  -1 25.4831 2.80071   2
 -17  -7   1 30.8538 3.07293   2
 -17  -7   1 27.0040 2.86830   2
  17   7  -1 31.8169 2.62173   2
 -17   7   1 32.7236 3.04018   2
 -17   7   1 35.2999 3.31749   2
 -16  -7   1 4.02809 1.29800   2
  16  -7  -1 4.74858 1.33629   2
 -16  -7   1 3.97701 1.51302   2
 -16   7   1 5.00221 1.66246   2
  16   7  -1 4.83254 1.26043   2
 -16   7   1 4.34048 1.50949   2
  15  -7  -1 0.34635 1.29567   2
  15  -7  -1 -0.0132 1.28179   2
 -15  -7   1 0.17927 1.20776   2
 -15  -7   1 0.25661 1.39416   2
  15   7  -1 0.61091 1.15760   2
 -15   7   1 -0.3749 1.44026   2
 -15   7   1 -0.2643 1.31734   2
 -14  -7   1 1.39742 1.19856   2
  14  -7  -1 1.72776 1.31568   2
  14  -7  -1 2.60232 1.32106   2
 -14  -7   1 3.20140 1.38220   2
  14   7  -1 0.70850 1.15940   2
  14   7  -1 2.11244 0.93252   2
 -14   7   1 3.06107 1.35837   2
 -14   7   1 0.56980 1.48096   2
 -13  -7   1 13.9429 1.50709   2
 -13  -7   1 12.9530 1.60327   2
  13  -7  -1 10.8425 1.52329   2
  13  -7  -1 13.4534 1.58271   2
  13   7  -1 10.5606 1.13533   2
 -13   7   1 11.7727 1.50923   2
  13   7  -1 13.5725 1.38503   2
 -13   7   1 8.25844 1.52822   2
  12  -7  -1 27.7804 2.80227   2
 -12  -7   1 25.6789 2.50886   2
 -12  -7   1 28.1643 2.74182   2
  12  -7  -1 28.2614 2.83751   2
 -12   7   1 32.9109 2.96962   2
  12   7  -1 29.6737 2.47879   2
 -12   7   1 28.5845 2.70018   2
  12   7  -1 31.1821 2.07575   2
 -11  -7   1 66.1003 3.29482   2
 -11  -7   1 76.9390 3.55278   2
  11  -7  -1 62.5809 3.55109   2
  11   7  -1 65.5378 3.30539   2
 -11   7   1 62.8144 3.55303   2
 -11   7   1 72.1211 3.71532   2
  11   7  -1 68.3880 2.99962   2
 -10  -7   1 98.6686 4.24726   2
  10  -7  -1 100.530 4.31581   2
 -10  -7   1 99.7805 4.04375   2
  10   7  -1 96.6149 4.07356   2
 -10   7   1 92.4582 4.23117   2
 -10   7   1 83.8704 4.27590   2
  10   7  -1 102.058 3.86759   2
   9  -7  -1 927.590 30.9954   2
  -9  -7   1 959.813 30.9859   2
  -9  -7   1 924.404 30.8957   2
   9  -7  -1 954.802 30.9457   2
   9   7  -1 935.514 30.8297   2
   9   7  -1 830.842 30.9518   2
  -9   7   1 916.940 30.9956   2
  -9   7   1 952.782 31.0012   2
  -8  -7   1 4.18468 1.09374   2
   8  -7  -1 4.35173 1.14263   2
   8  -7  -1 1.99550 1.14051   2
  -8  -7   1 2.01921 0.98833   2
  -8   7   1 3.74732 1.16127   2
  -8   7   1 2.77924 1.06721   2
  -7  -7   1 3.10091 0.97253   2
   7  -7  -1 4.41123 1.00707   2
   7  -7  -1 4.09890 1.03362   2
  -7  -7   1 4.00629 1.05618   2
   7   7  -1 5.90865 0.86238   2
  -7   7   1 4.89664 1.04280   2
  -7   7   1 4.83958 1.15984   2
   6  -7  -1 502.776 17.1082   2
   6  -7  -1 506.106 17.0502   2
  -6  -7   1 493.486 17.0144   2
  -6  -7   1 513.518 17.0853   2
  -6   7   1 502.289 17.0973   2
  -6   7   1 507.524 17.1067   2
   6   7  -1 507.327 16.9643   2
  -5  -7   1 38.0068 2.31846   2
  -5  -7   1 34.4691 2.22506   2
   5  -7  -1 35.9559 2.38322   2
   5  -7  -1 37.6070 2.25553   2
   5   7  -1 32.2869 2.00082   2
  -5   7   1 38.3331 2.44566   2
   5   7  -1 42.6667 2.02540   2
  -5   7   1 31.7099 2.33052   2
  -4  -7   1 9.57696 1.05860   2
   4  -7  -1 10.0149 1.09559   2
   4  -7  -1 11.8984 1.19253   2
  -4  -7   1 9.30269 1.12639   2
   4   7  -1 11.4013 0.99364   2
  -4   7   1 11.9137 1.21936   2
  -4   7   1 11.1698 1.14520   2
  -3  -7   1 1936.04 65.4335   2
   3  -7  -1 1981.81 65.4653   2
  -3  -7   1 1991.54 65.4727   2
   3  -7  -1 1983.08 65.4773   2
   3   7  -1 1994.68 65.4116   2
  -3   7   1 1967.60 65.4742   2
   3   7  -1 1962.44 65.4327   2
  -3   7   1 1996.36 65.4824   2
   2  -7  -1 441.235 15.1546   2
  -2  -7   1 437.076 15.1233   2
  -2  -7   1 455.234 15.1649   2
   2  -7  -1 457.323 15.1667   2
  -2   7   1 450.051 15.1709   2
  -2   7   1 450.720 15.1760   2
   2   7  -1 442.362 15.0963   2
   2   7  -1 442.967 15.1201   2
   1  -7  -1 1159.09 38.9383   2
  -1  -7   1 1184.08 38.9466   2
   1  -7  -1 1183.16 38.9487   2
  -1  -7   1 1156.01 38.9231   2
   1   7  -1 1172.30 38.9168   2
  -1   7   1 1164.71 38.9438   2
   1   7  -1 1172.46 38.9095   2
  -1   7   1 1176.73 38.9508   2
   0  -7  -1 18.5849 1.97372   2
   0  -7   1 18.9971 2.01864   2
   0  -7  -1 24.1279 2.16022   2
   0  -7   1 16.8585 1.95465   2
   0   7  -1 19.9105 1.92215   2
   0   7   1 18.0363 2.08125   2
   0   7  -1 18.1754 2.01108   2
   0   7   1 20.8690 2.02494   2
  -1  -7  -1 10.5026 1.22488   2
   1  -7   1 7.88429 1.08088   2
   1  -7   1 9.05744 1.12133   2
  -1  -7  -1 8.89738 1.06018   2
   1   7   1 6.51392 1.03406   2
   1   7   1 10.2553 1.15909   2
  -1   7  -1 11.6845 1.17014   2
  -1   7  -1 9.90313 1.16135   2
   2  -7   1 808.368 27.2027   2
  -2  -7  -1 805.237 27.1751   2
   2  -7   1 814.551 27.1899   2
  -2  -7  -1 824.537 27.2150   2
  -2   7  -1 810.903 27.1806   2
   2   7   1 812.962 27.1709   2
   2   7   1 818.424 27.1941   2
  -2   7  -1 816.008 27.1935   2
  -3  -7  -1 99.0579 4.08691   2
   3  -7   1 106.115 4.09308   2
   3  -7   1 101.927 4.13902   2
  -3  -7  -1 101.543 4.19711   2
  -3   7  -1 102.164 4.11403   2
  -3   7  -1 105.340 4.11616   2
   3   7   1 106.467 4.03430   2
   3   7   1 106.890 4.13639   2
  -4  -7  -1 47.4985 2.48683   2
   4  -7   1 46.5511 2.55181   2
   4  -7   1 50.0420 2.61196   2
  -4  -7  -1 49.3095 2.65034   2
  -4   7  -1 44.6600 2.59488   2
   4   7   1 50.1188 2.40295   2
   4   7   1 44.7839 2.53242   2
  -4   7  -1 49.1342 2.56263   2
   5  -7   1 194.169 6.82980   2
  -5  -7  -1 189.879 6.88649   2
  -5  -7  -1 190.950 6.81666   2
   5  -7   1 188.838 6.88207   2
  -5   7  -1 187.863 6.87092   2
   5   7   1 194.408 6.75160   2
  -5   7  -1 186.405 6.86711   2
   5   7   1 193.545 6.85144   2
  -6  -7  -1 316.060 10.9492   2
   6  -7   1 315.452 10.8896   2
   6  -7   1 317.211 10.9675   2
  -6  -7  -1 315.853 10.8776   2
  -6   7  -1 315.151 10.9260   2
   6   7   1 317.242 10.8274   2
  -6   7  -1 311.488 10.9459   2
   6   7   1 322.538 10.9058   2
  -7  -7  -1 15.1607 1.86044   2
   7  -7   1 14.2094 1.29369   2
   7  -7   1 19.1301 1.96316   2
  -7  -7  -1 12.0341 1.24937   2
   7   7   1 17.4786 1.95645   2
  -7   7  -1 15.4251 1.35291   2
  -7   7  -1 13.5688 1.33342   2
  -8  -7  -1 45.0432 2.61477   2
   8  -7   1 40.3853 2.71474   2
   8  -7   1 37.2232 2.71435   2
  -8  -7  -1 40.7836 2.53544   2
   8   7   1 41.3768 2.50072   2
   8   7   1 43.1379 2.28834   2
  -8   7  -1 38.4790 2.68473   2
  -8   7  -1 38.3578 2.58989   2
   9  -7   1 369.030 13.2252   2
   9  -7   1 383.349 13.2157   2
  -9  -7  -1 377.074 13.1252   2
  -9  -7  -1 395.552 13.2421   2
   9   7   1 376.625 13.0556   2
  -9   7  -1 378.184 13.2397   2
  -9   7  -1 385.043 13.2320   2
   9   7   1 399.904 13.1484   2
 -10  -7  -1 58.7036 3.28999   2
  10  -7   1 64.5139 3.32597   2
  10  -7   1 62.3428 3.42053   2
 -10  -7  -1 53.6962 3.04926   2
 -10   7  -1 56.0438 3.30679   2
 -10   7  -1 61.0159 3.42173   2
  10   7   1 56.9067 2.85268   2
  10   7   1 55.7835 2.89683   2
  11  -7   1 3.02059 1.33520   2
 -11  -7  -1 3.22179 1.38268   2
  11  -7   1 2.50989 1.40018   2
 -11  -7  -1 0.30332 1.19234   2
 -11   7  -1 2.02148 1.24438   2
  11   7   1 1.35727 0.99130   2
 -11   7  -1 -0.4768 1.37803   2
 -12  -7  -1 104.198 4.61002   2
  12  -7   1 106.986 4.78167   2
 -12  -7  -1 110.353 4.78095   2
  12  -7   1 108.222 4.73352   2
 -12   7  -1 108.924 4.79755   2
  12   7   1 109.741 4.33065   2
 -12   7  -1 106.256 4.77333   2
 -13  -7  -1 167.453 6.65591   2
  13  -7   1 172.479 6.60808   2
 -13  -7  -1 167.002 6.54004   2
  13  -7   1 171.682 6.61893   2
 -13   7  -1 178.345 6.67964   2
  13   7   1 165.828 6.24547   2
 -13   7  -1 167.822 6.62293   2
  14  -7   1 9.82876 1.54307   2
 -14  -7  -1 15.5600 1.78118   2
 -14  -7  -1 10.8028 1.39390   2
  14  -7   1 12.5418 1.55337   2
 -14   7  -1 11.5057 1.62201   2
  14   7   1 11.4888 1.21479   2
 -14   7  -1 12.7717 1.61641   2
  14   7   1 11.8949 1.41134   2
  15  -7   1 0.63226 1.38837   2
 -15  -7  -1 0.33796 1.40117   2
  15  -7   1 1.59829 1.26231   2
 -15  -7  -1 -0.4497 1.21058   2
  15   7   1 0.29041 1.19078   2
  15   7   1 0.91756 1.09803   2
 -15   7  -1 2.54991 1.41562   2
 -15   7  -1 -1.3050 1.42063   2
  16  -7   1 0.72866 1.29268   2
  16  -7   1 -0.4901 1.45233   2
 -16  -7  -1 0.13761 1.29636   2
 -16  -7  -1 2.04625 1.51445   2
 -16   7  -1 1.80425 1.58570   2
 -16   7  -1 2.47589 1.38982   2
  16   7   1 1.89148 1.25072   2
 -17  -7  -1 26.9155 2.82739   2
 -17  -7  -1 26.3030 3.06343   2
  17  -7   1 18.7259 1.80206   2
 -17   7  -1 20.7242 2.00177   2
  17   7   1 24.8355 2.54244   2
 -17   7  -1 29.3992 3.25289   2
 -18  -7  -1 65.9080 4.09028   2
  18  -7   1 71.5534 3.78736   2
 -18  -7  -1 65.4935 3.84736   2
 -18   7  -1 60.4401 3.92572   2
 -18   7  -1 74.7964 4.30369   2
  18   7   1 68.9999 3.60934   2
  19  -7   1 4.76480 1.40822   2
 -19  -7  -1 3.15553 1.71116   2
 -19  -7  -1 5.83983 1.60026   2
 -19   7  -1 8.81428 1.95518   2
  19   7   1 3.89619 1.38683   2
 -19   7  -1 1.58927 1.48976   2
  20  -7   1 1.69288 1.34666   2
 -20  -7  -1 -0.3613 1.69498   2
 -20  -7  -1 1.30061 1.57775   2
  20   7   1 0.18162 1.28162   2
 -20   7  -1 1.20977 1.85137   2
 -20   7  -1 -1.1666 1.48344   2
 -21  -7  -1 20.7227 2.18574   2
 -21  -7  -1 21.6044 2.25889   2
 -21   7  -1 25.0255 2.51055   2
  21   7   1 28.0510 2.73548   2
 -21   7  -1 18.9106 2.15723   2
 -22  -7  -1 5.00838 1.98549   2
 -22  -7  -1 3.82200 1.82179   2
 -22   7  -1 2.52636 2.07772   2
 -22   7  -1 2.69047 1.68266   2
  22   7   1 3.63120 1.45137   2
 -23  -7  -1 7.01083 2.13653   2
 -23   7  -1 6.04773 2.22817   2
 -24  -7  -1 2.13161 2.02306   2
 -24   7  -1 -0.9158 2.13370   2
 -24  -8   1 13.2294 2.39104   2
 -24   8   1 11.2588 2.49246   2
 -23  -8   1 1.69734 2.01626   2
 -23   8   1 -0.3254 2.13418   2
 -22  -8   1 39.0879 4.00882   2
  22  -8  -1 35.0538 2.96663   2
 -22   8   1 29.1190 2.88641   2
 -21  -8   1 -0.9558 1.75403   2
 -21  -8   1 0.86705 1.60601   2
 -21   8   1 -0.4320 1.57089   2
  21   8  -1 -0.6638 1.27242   2
 -21   8   1 -0.4930 1.91019   2
 -20  -8   1 7.87311 1.73290   2
 -20  -8   1 10.7899 1.99758   2
  20   8  -1 10.3655 1.49711   2
 -20   8   1 11.6490 2.14830   2
 -20   8   1 9.57287 1.87615   2
 -19  -8   1 10.6988 1.74359   2
  19  -8  -1 12.4827 1.56290   2
 -19  -8   1 13.1386 1.99925   2
 -19   8   1 13.2337 1.87264   2
 -19   8   1 13.8214 2.12003   2
  19   8  -1 11.6825 1.51979   2
 -18  -8   1 29.4982 3.42981   2
 -18  -8   1 28.2164 3.10736   2
  18  -8  -1 28.4519 3.01099   2
 -18   8   1 26.3303 3.22931   2
 -18   8   1 25.3175 2.40780   2
  18   8  -1 27.8905 2.68426   2
 -17  -8   1 -1.7337 1.59703   2
 -17  -8   1 -0.3370 1.31428   2
  17  -8  -1 0.96795 1.39272   2
 -17   8   1 0.71416 1.69792   2
 -17   8   1 -1.0620 1.41074   2
  17   8  -1 0.22623 1.23452   2
 -16  -8   1 106.386 5.07362   2
  16  -8  -1 102.442 4.83879   2
 -16  -8   1 99.3808 4.66818   2
 -16   8   1 106.298 4.91081   2
 -16   8   1 118.504 5.12519   2
  16   8  -1 106.361 4.59081   2
  15  -8  -1 10.2573 1.52791   2
 -15  -8   1 10.3050 1.47178   2
 -15  -8   1 12.3088 1.70793   2
  15  -8  -1 7.60151 1.64610   2
 -15   8   1 9.34407 1.79009   2
  15   8  -1 9.49497 1.40122   2
 -15   8   1 8.14903 1.54375   2
  14  -8  -1 0.96390 1.37469   2
 -14  -8   1 0.76626 1.37480   2
  14  -8  -1 0.95334 1.36169   2
 -14  -8   1 1.86354 1.43167   2
  14   8  -1 2.20096 1.07849   2
 -14   8   1 1.93422 1.51010   2
  14   8  -1 2.00818 1.23601   2
 -14   8   1 2.50448 1.40077   2
  13  -8  -1 16.6182 1.71621   2
 -13  -8   1 18.8609 1.83274   2
 -13  -8   1 11.2165 1.48214   2
  13  -8  -1 14.1262 1.71479   2
  13   8  -1 15.5886 1.26290   2
 -13   8   1 15.7263 1.88309   2
 -13   8   1 13.7149 1.62826   2
  13   8  -1 15.8229 1.53195   2
  12  -8  -1 0.05442 1.35477   2
 -12  -8   1 0.78099 1.23303   2
 -12  -8   1 1.77516 1.39085   2
  12  -8  -1 2.02997 1.38094   2
 -12   8   1 -0.2249 1.38549   2
  12   8  -1 0.53701 0.91086   2
  12   8  -1 1.32220 1.21139   2
 -12   8   1 1.43077 1.53516   2
 -11  -8   1 37.2202 3.08332   2
  11  -8  -1 42.3157 3.17948   2
  11  -8  -1 34.0764 3.07493   2
 -11  -8   1 34.4618 2.75924   2
 -11   8   1 39.7656 3.24166   2
  11   8  -1 29.9508 2.75950   2
  11   8  -1 31.8675 2.32985   2
 -11   8   1 37.3927 3.16306   2
 -10  -8   1 260.338 9.39734   2
  10  -8  -1 266.108 9.43877   2
 -10  -8   1 255.583 9.26209   2
  10  -8  -1 268.975 9.43090   2
  10   8  -1 258.515 9.27070   2
 -10   8   1 268.136 9.45984   2
 -10   8   1 253.570 9.44652   2
  10   8  -1 258.510 9.10973   2
  -9  -8   1 517.674 18.0877   2
   9  -8  -1 560.465 18.1787   2
  -9  -8   1 542.132 18.1940   2
   9  -8  -1 531.218 18.2194   2
   9   8  -1 518.527 17.9878   2
  -9   8   1 571.996 18.2524   2
  -9   8   1 528.811 18.2167   2
   9   8  -1 498.295 18.2724   2
  -8  -8   1 6.63647 1.16383   2
   8  -8  -1 6.69643 1.38146   2
  -8  -8   1 7.61759 1.40263   2
  -8   8   1 4.26475 1.22400   2
  -8   8   1 7.40953 1.44591   2
   8   8  -1 7.11572 1.04557   2
   7  -8  -1 683.302 22.7207   2
   7  -8  -1 675.222 22.7986   2
  -7  -8   1 678.257 22.7012   2
  -7  -8   1 675.163 22.7744   2
   7   8  -1 681.069 22.6293   2
  -7   8   1 661.296 22.7948   2
  -7   8   1 673.848 22.7760   2
   6  -8  -1 35.1344 2.30239   2
   6  -8  -1 29.1371 2.53423   2
  -6  -8   1 28.3351 2.27484   2
  -6  -8   1 36.0555 2.50662   2
  -6   8   1 32.1543 2.51903   2
   6   8  -1 37.2712 2.05521   2
  -6   8   1 32.4622 2.51376   2
  -5  -8   1 12.4001 1.28110   2
   5  -8  -1 9.78349 1.10953   2
  -5  -8   1 10.7335 1.13336   2
   5  -8  -1 10.7144 1.23546   2
   5   8  -1 14.1209 1.62502   2
  -5   8   1 9.14354 1.23186   2
  -5   8   1 10.7977 1.15860   2
   4  -8  -1 70.4352 3.23097   2
   4  -8  -1 68.2764 3.29528   2
  -4  -8   1 64.7383 3.26501   2
  -4  -8   1 70.1728 3.17287   2
   4   8  -1 70.9935 3.02736   2
  -4   8   1 71.3174 3.27901   2
   4   8  -1 69.4730 3.15964   2
  -4   8   1 70.8860 3.28563   2
   3  -8  -1 250.109 8.76198   2
  -3  -8   1 240.576 8.69326   2
  -3  -8   1 250.800 8.77133   2
   3  -8  -1 248.506 8.73110   2
  -3   8   1 251.120 8.75194   2
   3   8  -1 250.332 8.70145   2
   3   8  -1 244.907 8.63659   2
  -3   8   1 248.811 8.77952   2
  -2  -8   1 267.324 9.29154   2
   2  -8  -1 275.049 9.30620   2
  -2  -8   1 257.986 9.24884   2
   2   8  -1 260.005 9.19632   2
  -2   8   1 260.889 9.30179   2
   2   8  -1 266.531 9.23441   2
  -2   8   1 265.937 9.29297   2
  -1  -8   1 463.223 15.9947   2
  -1  -8   1 473.780 16.0333   2
   1  -8  -1 476.562 16.0300   2
   1  -8  -1 473.775 16.0103   2
  -1   8   1 476.281 16.0075   2
   1   8  -1 474.745 15.9688   2
   1   8  -1 469.934 15.9867   2
  -1   8   1 466.040 16.0216   2
   0  -8  -1 41.8124 2.35704   2
   0  -8  -1 35.7420 2.37251   2
   0  -8   1 34.4688 2.40873   2
   0  -8   1 32.9230 2.33197   2
   0   8   1 32.2383 2.28300   2
   0   8   1 37.3213 2.36383   2
   0   8  -1 38.1041 2.33007   2
   0   8  -1 35.9438 2.26265   2
   1  -8   1 10.3180 1.23952   2
  -1  -8  -1 12.8577 1.22006   2
   1  -8   1 9.77152 1.22121   2
  -1  -8  -1 8.96365 1.18526   2
   1   8   1 9.32512 1.15388   2
   1   8   1 10.0226 1.17276   2
  -1   8  -1 8.48842 1.10216   2
   2  -8   1 438.371 14.9254   2
  -2  -8  -1 430.601 14.8987   2
   2  -8   1 439.808 14.9437   2
  -2  -8  -1 444.315 14.9511   2
  -2   8  -1 445.229 14.9200   2
  -2   8  -1 428.866 14.8979   2
   2   8   1 440.316 14.8919   2
   2   8   1 440.747 14.9243   2
   3  -8   1 217.562 7.80960   2
  -3  -8  -1 213.992 7.84652   2
   3  -8   1 225.935 7.80550   2
  -3  -8  -1 215.917 7.75938   2
  -3   8  -1 219.790 7.79703   2
  -3   8  -1 219.483 7.79854   2
   3   8   1 215.904 7.78153   2
   3   8   1 218.646 7.71246   2
   4  -8   1 101.110 4.19827   2
  -4  -8  -1 99.4109 4.10657   2
   4  -8   1 104.061 4.17549   2
  -4  -8  -1 104.253 4.26116   2
   4   8   1 103.416 4.17797   2
  -4   8  -1 99.6190 4.19924   2
   4   8   1 100.338 4.03615   2
  -4   8  -1 102.274 4.18446   2
  -5  -8  -1 49.8269 2.84319   2
   5  -8   1 47.8610 2.79394   2
   5  -8   1 50.1289 2.73861   2
  -5  -8  -1 46.4395 2.62308   2
  -5   8  -1 47.7354 2.75913   2
  -5   8  -1 49.6489 2.79688   2
   5   8   1 50.8024 2.73651   2
   5   8   1 48.1667 2.49919   2
  -6  -8  -1 78.5360 3.46322   2
   6  -8   1 71.3156 3.45158   2
  -6  -8  -1 69.0959 3.27170   2
   6  -8   1 72.2150 3.32243   2
  -6   8  -1 72.1294 3.42190   2
  -6   8  -1 70.2597 3.42116   2
   6   8   1 72.8199 3.15784   2
   6   8   1 69.8206 3.32796   2
  -7  -8  -1 503.695 17.1421   2
  -7  -8  -1 525.522 17.2571   2
   7  -8   1 506.069 17.1738   2
   7  -8   1 497.163 17.2252   2
  -7   8  -1 506.231 17.2144   2
  -7   8  -1 495.971 17.2212   2
   7   8   1 502.361 17.1679   2
   7   8   1 508.624 17.0949   2
   8  -8   1 32.9626 2.86230   2
  -8  -8  -1 32.4234 2.58497   2
  -8  -8  -1 40.0432 2.80076   2
  -8   8  -1 39.4060 2.85851   2
   8   8   1 40.9457 2.40610   2
  -8   8  -1 38.6139 2.85215   2
   8   8   1 41.4108 2.67895   2
  -9  -8  -1 33.7905 2.93395   2
   9  -8   1 40.0557 3.05479   2
  -9  -8  -1 34.7125 2.63056   2
   9  -8   1 35.0597 2.88625   2
   9   8   1 37.1167 2.39843   2
  -9   8  -1 40.0884 2.96006   2
  -9   8  -1 36.4159 2.93709   2
  10  -8   1 634.752 21.7655   2
 -10  -8  -1 656.863 21.7739   2
 -10  -8  -1 635.919 21.6391   2
  10  -8   1 641.117 21.7297   2
  10   8   1 629.523 21.5578   2
 -10   8  -1 636.522 21.7622   2
 -10   8  -1 650.127 21.7391   2
 -11  -8  -1 96.7397 4.36702   2
  11  -8   1 92.7300 4.43111   2
  11  -8   1 89.7369 4.40258   2
 -11  -8  -1 90.4328 4.10106   2
 -11   8  -1 91.4952 4.43919   2
  11   8   1 92.5334 3.86328   2
 -11   8  -1 79.9175 4.30615   2
  12  -8   1 142.172 5.68456   2
  12  -8   1 135.575 5.66719   2
 -12  -8  -1 136.234 5.68951   2
 -12  -8  -1 131.184 5.44710   2
  12   8   1 131.370 5.20684   2
 -12   8  -1 141.673 5.68627   2
 -12   8  -1 131.965 5.63418   2
 -13  -8  -1 23.1789 2.72418   2
  13  -8   1 22.0878 1.88387   2
  13  -8   1 22.6221 1.95948   2
 -13  -8  -1 24.9673 2.98629   2
  13   8   1 22.1755 2.12643   2
 -13   8  -1 16.2283 1.80894   2
 -13   8  -1 23.6636 2.84028   2
  13   8   1 20.1301 2.23268   2
 -14  -8  -1 26.5279 2.86820   2
  14  -8   1 28.9764 3.11587   2
  14  -8   1 18.9963 1.77160   2
 -14  -8  -1 21.2316 1.97265   2
  14   8   1 22.0658 2.58790   2
 -14   8  -1 26.3353 3.15858   2
  14   8   1 21.7040 2.11425   2
 -14   8  -1 20.4694 1.94093   2
  15  -8   1 86.3821 4.44993   2
  15  -8   1 93.1110 4.57245   2
 -15  -8  -1 90.1758 4.30447   2
 -15  -8  -1 94.5544 4.65396   2
 -15   8  -1 89.3858 4.47672   2
  15   8   1 94.5675 4.29024   2
 -15   8  -1 95.4269 4.74050   2
 -16  -8  -1 27.6734 3.30275   2
 -16  -8  -1 30.7441 2.81301   2
  16  -8   1 23.0603 2.02201   2
  16   8   1 35.9793 2.81588   2
 -16   8  -1 29.3746 2.98463   2
 -16   8  -1 34.1958 3.44926   2
 -17  -8  -1 2.03320 1.68008   2
  17  -8   1 0.99674 1.44613   2
 -17  -8  -1 0.77972 1.49284   2
 -17   8  -1 3.80677 1.77558   2
 -17   8  -1 3.32660 1.56783   2
  17   8   1 2.72369 1.33566   2
 -18  -8  -1 73.6893 4.14104   2
 -18  -8  -1 80.0383 4.46824   2
  18  -8   1 72.8360 4.09999   2
 -18   8  -1 70.4217 4.20129   2
 -18   8  -1 87.2576 4.56506   2
  18   8   1 67.7647 3.84006   2
 -19  -8  -1 2.47663 1.80327   2
 -19  -8  -1 3.81896 1.61395   2
  19  -8   1 6.62738 1.56181   2
  19   8   1 3.39425 1.40517   2
 -19   8  -1 2.05626 1.88463   2
 -19   8  -1 5.27705 1.73493   2
 -20  -8  -1 2.04914 1.81471   2
  20  -8   1 0.97849 1.44199   2
 -20  -8  -1 2.64821 1.65203   2
 -20   8  -1 1.05322 1.61608   2
 -20   8  -1 2.72745 1.96063   2
  20   8   1 1.61689 1.36298   2
 -21  -8  -1 -0.1504 1.70545   2
 -21  -8  -1 0.65230 1.91868   2
  21  -8   1 1.30393 1.44394   2
 -21   8  -1 0.86509 1.96116   2
  21   8   1 2.29411 1.42493   2
 -21   8  -1 1.68314 1.68413   2
 -22  -8  -1 18.1431 2.43127   2
 -22   8  -1 18.1764 2.51793   2
  22   8   1 14.2247 2.42137   2
 -23  -8  -1 15.5486 2.36986   2
 -23   8  -1 12.4756 2.49625   2
 -24  -8  -1 -1.1967 2.03465   2
 -24   8  -1 1.58983 2.31992   2
 -23  -9   1 -0.8581 1.99479   2
 -23   9   1 -3.1885 2.20031   2
 -22  -9   1 6.66209 2.16441   2
 -22   9   1 7.40182 2.34474   2
 -21  -9   1 -2.5678 1.69525   2
 -21  -9   1 -2.5327 1.87458   2
  21  -9  -1 -1.9258 1.16018   2
 -21   9   1 0.09740 1.92074   2
  21   9  -1 1.20227 1.36317   2
 -21   9   1 -0.1970 2.09782   2
 -20  -9   1 70.4015 4.36903   2
  20  -9  -1 78.9154 4.04389   2
 -20  -9   1 75.1724 4.71718   2
 -20   9   1 67.6851 4.49699   2
 -20   9   1 83.1932 4.91532   2
  20   9  -1 77.8728 3.89088   2
 -19  -9   1 -1.2120 1.56903   2
  19  -9  -1 0.47823 1.42516   2
 -19  -9   1 -2.1600 1.75231   2
  19   9  -1 0.45726 1.27269   2
 -19   9   1 -1.3994 1.92582   2
 -19   9   1 0.78953 1.60814   2
 -18  -9   1 86.0506 4.72420   2
  18  -9  -1 79.9627 4.39022   2
 -18  -9   1 81.8762 4.39137   2
 -18   9   1 80.9309 4.55901   2
 -18   9   1 87.7291 4.84252   2
  18   9  -1 82.7365 4.04517   2
 -17  -9   1 58.1733 3.63542   2
 -17  -9   1 61.9485 4.07938   2
  17  -9  -1 56.4059 3.77900   2
 -17   9   1 65.2195 4.19076   2
 -17   9   1 61.1093 3.94400   2
  17   9  -1 58.8328 3.42102   2
  16  -9  -1 1.99617 1.49711   2
 -16  -9   1 0.71987 1.33774   2
 -16  -9   1 0.58279 1.57813   2
  16   9  -1 1.58463 1.27515   2
 -16   9   1 0.40043 1.50141   2
 -16   9   1 -0.9144 1.67336   2
 -15  -9   1 0.78769 1.58039   2
  15  -9  -1 1.38372 1.44416   2
 -15  -9   1 -2.4863 1.40566   2
  15   9  -1 0.96063 1.22184   2
 -15   9   1 -1.1263 1.41394   2
 -15   9   1 -1.2178 1.67562   2
  14  -9  -1 73.3496 4.04149   2
 -14  -9   1 76.9644 4.22108   2
  14  -9  -1 71.6810 4.21127   2
 -14  -9   1 65.5354 3.93360   2
 -14   9   1 74.7337 4.21395   2
  14   9  -1 78.5220 3.79527   2
 -14   9   1 85.6065 4.34313   2
 -13  -9   1 113.053 5.08561   2
 -13  -9   1 117.857 5.32520   2
  13  -9  -1 130.748 5.33513   2
  13  -9  -1 116.332 5.27784   2
 -13   9   1 125.221 5.45475   2
  13   9  -1 118.321 4.98837   2
 -13   9   1 114.886 5.28054   2
 -12  -9   1 76.7218 4.11340   2
 -12  -9   1 75.0573 3.78257   2
  12  -9  -1 78.4861 4.08203   2
  12  -9  -1 76.9674 4.17636   2
 -12   9   1 71.3155 4.08986   2
  12   9  -1 72.1721 3.39194   2
 -12   9   1 81.1872 4.24481   2
  12   9  -1 77.2215 3.77292   2
  11  -9  -1 190.925 7.22681   2
 -11  -9   1 197.219 7.25060   2
 -11  -9   1 182.260 7.01633   2
  11  -9  -1 182.241 7.25462   2
 -11   9   1 186.005 7.22262   2
 -11   9   1 195.402 7.28518   2
  11   9  -1 189.760 7.01921   2
  11   9  -1 179.411 6.79277   2
  10  -9  -1 3.28973 1.42297   2
 -10  -9   1 3.08553 1.44847   2
 -10  -9   1 3.57642 1.27769   2
  10  -9  -1 4.67398 1.45490   2
 -10   9   1 4.98431 1.49182   2
  10   9  -1 4.09571 1.03935   2
 -10   9   1 3.75886 1.61092   2
  10   9  -1 6.29385 1.29433   2
   9  -9  -1 81.2058 3.99718   2
   9  -9  -1 80.4638 3.95317   2
  -9  -9   1 79.0865 3.89327   2
  -9  -9   1 71.9604 3.69427   2
  -9   9   1 77.7981 3.96480   2
  -9   9   1 77.8208 4.00720   2
   9   9  -1 77.5640 3.42269   2
   9   9  -1 75.7486 3.96921   2
  -8  -9   1 17.5225 1.55333   2
   8  -9  -1 19.1244 1.71686   2
  -8  -9   1 21.4344 2.68477   2
   8  -9  -1 23.7892 2.52169   2
  -8   9   1 20.0919 1.78403   2
   8   9  -1 23.4415 2.01131   2
   7  -9  -1 452.975 15.5779   2
  -7  -9   1 469.741 15.5858   2
  -7  -9   1 448.332 15.4640   2
   7  -9  -1 451.441 15.5067   2
  -7   9   1 451.023 15.5610   2
  -7   9   1 449.587 15.5693   2
   7   9  -1 447.156 15.3730   2
   6  -9  -1 296.870 10.7483   2
  -6  -9   1 301.500 10.6454   2
   6  -9  -1 306.870 10.6861   2
  -6  -9   1 328.016 10.7868   2
   6   9  -1 298.217 10.5974   2
  -6   9   1 302.998 10.7622   2
   6   9  -1 305.263 10.5518   2
  -6   9   1 302.362 10.7601   2
   5  -9  -1 603.793 20.1944   2
  -5  -9   1 587.453 20.1656   2
   5  -9  -1 591.376 20.2412   2
  -5  -9   1 608.885 20.2519   2
  -5   9   1 603.633 20.2390   2
  -5   9   1 587.613 20.2286   2
   5   9  -1 598.567 20.0986   2
   5   9  -1 594.175 20.1568   2
  -4  -9   1 917.122 29.4821   2
  -4  -9   1 868.917 29.4004   2
   4  -9  -1 867.794 29.4518   2
   4  -9  -1 887.526 29.4191   2
  -4   9   1 859.056 29.4431   2
  -4   9   1 888.871 29.4473   2
   4   9  -1 863.630 29.3838   2
   4   9  -1 872.879 29.3412   2
  -3  -9   1 79.5206 3.59102   2
   3  -9  -1 81.2869 3.62982   2
  -3  -9   1 79.9485 3.68195   2
   3  -9  -1 77.4042 3.66465   2
   3   9  -1 78.7585 3.45465   2
   3   9  -1 75.2606 3.57509   2
  -3   9   1 79.2986 3.69267   2
  -3   9   1 79.2376 3.60687   2
  -2  -9   1 774.027 26.5183   2
   2  -9  -1 804.208 26.5577   2
  -2  -9   1 799.683 26.5632   2
   2  -9  -1 777.578 26.5468   2
   2   9  -1 777.927 26.5062   2
   2   9  -1 794.517 26.4887   2
  -2   9   1 793.495 26.5486   2
  -2   9   1 803.272 26.5718   2
  -1  -9   1 6.79691 1.30307   2
  -1   9   1 5.54800 1.28173   2
   1   9  -1 3.68900 1.14634   2
   0  -9  -1 694.248 23.5247   2
   0  -9  -1 708.910 23.5514   2
   0  -9   1 704.723 23.5422   2
   0  -9   1 690.062 23.5059   2
   0   9   1 691.448 23.5065   2
   0   9  -1 701.221 23.4960   2
   0   9  -1 694.967 23.4894   2
   0   9   1 703.917 23.5256   2
   1  -9   1 471.551 15.7191   2
  -1  -9  -1 450.186 15.6877   2
  -1  -9  -1 469.892 15.7379   2
   1  -9   1 445.693 15.6961   2
  -1   9  -1 465.213 15.7047   2
   1   9   1 463.666 15.6911   2
  -1   9  -1 461.397 15.6956   2
   1   9   1 455.174 15.7113   2
  -2  -9  -1 3.87007 1.16761   2
   2  -9   1 2.86677 1.17662   2
   2  -9   1 5.90331 1.18741   2
   2   9   1 4.35610 1.06055   2
   2   9   1 5.36898 1.21866   2
  -2   9  -1 5.38612 1.17052   2
  -2   9  -1 4.43210 1.20131   2
  -3  -9  -1 190.539 7.15122   2
   3  -9   1 197.657 7.22367   2
   3  -9   1 203.190 7.19020   2
  -3  -9  -1 200.802 7.26392   2
  -3   9  -1 190.934 7.18131   2
  -3   9  -1 193.782 7.19659   2
   3   9   1 196.169 7.09303   2
   3   9   1 197.873 7.19986   2
   4  -9   1 118.469 4.76751   2
  -4  -9  -1 115.848 4.72935   2
  -4  -9  -1 119.901 4.92116   2
   4  -9   1 117.208 4.83703   2
  -4   9  -1 118.568 4.84219   2
  -4   9  -1 117.349 4.82377   2
   4   9   1 117.306 4.64099   2
   4   9   1 121.351 4.80704   2
   5  -9   1 215.204 7.80363   2
  -5  -9  -1 215.285 7.70116   2
  -5  -9  -1 204.019 7.80031   2
   5  -9   1 214.862 7.73707   2
  -5   9  -1 219.589 7.77712   2
   5   9   1 218.170 7.63336   2
   5   9   1 214.998 7.75114   2
  -5   9  -1 206.021 7.75948   2
  -6  -9  -1 49.4934 2.86223   2
   6  -9   1 47.2225 2.93191   2
  -6  -9  -1 48.3967 3.15649   2
   6  -9   1 47.3506 3.02048   2
   6   9   1 51.6086 2.93945   2
   6   9   1 51.6669 2.69255   2
  -6   9  -1 47.7293 3.00969   2
  -6   9  -1 49.8569 3.08357   2
   7  -9   1 48.1044 2.89070   2
  -7  -9  -1 46.9501 2.87103   2
  -7  -9  -1 47.7690 3.14397   2
   7  -9   1 48.0047 3.06861   2
  -7   9  -1 47.4267 3.02788   2
  -7   9  -1 49.1861 3.11303   2
   7   9   1 40.3218 2.90026   2
   7   9   1 48.8892 2.64025   2
   8  -9   1 1208.06 39.6459   2
   8  -9   1 1156.44 39.6932   2
  -8  -9  -1 1172.53 39.6054   2
  -8  -9  -1 1202.29 39.7105   2
   8   9   1 1199.60 39.6301   2
  -8   9  -1 1196.20 39.6766   2
  -8   9  -1 1185.97 39.7153   2
   8   9   1 1177.98 39.5475   2
  -9  -9  -1 -1.3206 1.29347   2
   9  -9   1 -0.6453 1.26711   2
  -9  -9  -1 0.23597 1.33460   2
   9  -9   1 -1.5972 1.45167   2
   9   9   1 0.16139 1.04083   2
  -9   9  -1 0.08616 1.36558   2
  -9   9  -1 -1.2858 1.33904   2
  10  -9   1 61.5458 3.67530   2
 -10  -9  -1 61.8131 3.66903   2
 -10  -9  -1 55.3868 3.35689   2
  10  -9   1 66.9150 3.72675   2
 -10   9  -1 57.8612 3.57558   2
  10   9   1 64.5553 3.17947   2
  10   9   1 61.9206 3.06723   2
 -11  -9  -1 1.58031 1.29263   2
  11  -9   1 3.61307 1.67634   2
 -11  -9  -1 5.62309 1.51017   2
  11  -9   1 4.17364 1.49014   2
 -11   9  -1 4.12422 1.59522   2
 -11   9  -1 4.20796 1.41291   2
  11   9   1 5.73579 1.15292   2
  12  -9   1 32.9460 3.20510   2
  12  -9   1 34.5572 3.49394   2
 -12  -9  -1 32.6192 2.89220   2
 -12  -9  -1 28.2698 3.20489   2
 -12   9  -1 40.0451 3.30651   2
 -12   9  -1 33.8098 3.13957   2
  12   9   1 31.9294 2.45727   2
 -13  -9  -1 4.54818 1.42869   2
 -13  -9  -1 4.34514 1.64802   2
  13  -9   1 5.54032 1.67606   2
  13  -9   1 8.37544 1.61242   2
 -13   9  -1 3.88786 1.57103   2
  13   9   1 4.83464 1.15546   2
  13   9   1 4.92432 1.48513   2
 -13   9  -1 7.37346 1.58756   2
 -14  -9  -1 92.8062 4.60264   2
  14  -9   1 96.4651 4.67760   2
 -14  -9  -1 98.2332 4.81435   2
 -14   9  -1 95.0648 4.89373   2
 -14   9  -1 94.5222 4.71076   2
  14   9   1 98.0424 4.43887   2
 -15  -9  -1 70.3331 3.81691   2
 -15  -9  -1 69.6947 4.18254   2
  15  -9   1 64.4498 4.06882   2
 -15   9  -1 59.7889 3.99896   2
 -15   9  -1 74.7191 4.26695   2
  15   9   1 67.7759 3.68991   2
 -16  -9  -1 152.076 6.49058   2
  16  -9   1 154.679 6.34610   2
 -16  -9  -1 147.017 6.13413   2
 -16   9  -1 156.185 6.52375   2
 -16   9  -1 146.768 6.38979   2
  16   9   1 150.156 6.06743   2
  17  -9   1 -1.1156 1.49997   2
 -17  -9  -1 -0.0403 1.67240   2
 -17  -9  -1 0.27612 1.38117   2
 -17   9  -1 -1.9709 1.72454   2
 -17   9  -1 1.29639 1.51961   2
  17   9   1 0.17922 1.31287   2
  18  -9   1 32.2734 3.35869   2
 -18  -9  -1 33.6135 3.60457   2
 -18  -9  -1 27.1933 3.28630   2
 -18   9  -1 26.5390 2.52285   2
  18   9   1 33.5287 2.92053   2
 -18   9  -1 29.6366 3.37655   2
 -19  -9  -1 -0.3700 1.79232   2
 -19  -9  -1 2.41674 1.70391   2
  19  -9   1 -0.7171 1.47209   2
 -19   9  -1 0.53788 1.90291   2
 -19   9  -1 -0.0477 1.58346   2
  19   9   1 0.70082 1.36210   2
  20  -9   1 17.4323 1.90554   2
 -20  -9  -1 18.8467 2.10295   2
 -20  -9  -1 22.8848 2.43080   2
 -20   9  -1 17.1588 2.12041   2
  20   9   1 17.3362 1.82936   2
 -20   9  -1 24.5965 2.56711   2
  21  -9   1 1.18558 1.48448   2
 -21  -9  -1 4.60305 2.04883   2
 -21  -9  -1 0.12619 1.91429   2
 -21   9  -1 -1.2788 1.79095   2
  21   9   1 2.92013 1.49064   2
 -21   9  -1 2.12031 2.03074   2
 -22  -9  -1 17.3339 2.43769   2
  22  -9   1 13.7983 1.77425   2
 -22   9  -1 17.3915 2.58255   2
 -23  -9  -1 1.44202 2.10625   2
 -23   9  -1 0.77032 2.26942   2
 -23 -10   1 8.95251 2.30557   2
 -23  10   1 13.2468 2.56275   2
 -22 -10   1 24.8977 2.59905   2
 -21 -10   1 2.00824 1.90459   2
 -21  10   1 5.93846 2.32134   2
 -20 -10   1 3.81575 1.99111   2
  20 -10  -1 5.00400 1.54840   2
 -20 -10   1 3.48947 1.84394   2
  20  10  -1 7.15866 1.47401   2
 -20  10   1 3.79741 1.83164   2
 -20  10   1 4.50886 2.14801   2
  19 -10  -1 1.50536 1.53997   2
 -19 -10   1 0.15452 1.77152   2
 -19 -10   1 0.59983 1.69322   2
 -19  10   1 0.18096 1.96245   2
 -19  10   1 1.21119 1.67244   2
  19  10  -1 1.89423 1.34785   2
 -18 -10   1 -0.7183 1.72553   2
 -18 -10   1 -2.6702 1.44950   2
  18 -10  -1 -0.6200 1.54047   2
 -18  10   1 -1.0582 1.60416   2
  18  10  -1 -0.6121 1.28453   2
 -18  10   1 -1.4499 1.87003   2
 -17 -10   1 77.6725 4.34831   2
  17 -10  -1 87.0699 4.66836   2
 -17 -10   1 83.6265 4.76532   2
 -17  10   1 98.4356 4.97470   2
 -17  10   1 83.9421 4.67043   2
  17  10  -1 82.4670 4.12270   2
 -16 -10   1 120.573 5.57413   2
 -16 -10   1 107.447 5.25350   2
  16 -10  -1 117.326 5.38771   2
 -16  10   1 112.698 5.44288   2
 -16  10   1 129.888 5.69753   2
  16  10  -1 119.400 5.03117   2
  15 -10  -1 40.3568 3.60548   2
 -15 -10   1 36.7806 3.31312   2
 -15 -10   1 34.9896 3.54837   2
 -15  10   1 42.2709 3.65162   2
  15  10  -1 38.8479 2.93722   2
 -15  10   1 37.0852 3.36507   2
  14 -10  -1 11.3095 1.77987   2
 -14 -10   1 12.7850 1.88541   2
 -14 -10   1 12.8190 1.69674   2
 -14  10   1 15.6095 1.89484   2
 -14  10   1 12.7108 1.85393   2
  14  10  -1 11.9498 1.52678   2
 -13 -10   1 4.52894 1.73271   2
  13 -10  -1 5.95068 1.54494   2
 -13 -10   1 6.46799 1.50479   2
  13  10  -1 6.86028 1.40565   2
 -13  10   1 5.96004 1.81429   2
 -13  10   1 5.60792 1.51402   2
 -12 -10   1 34.3938 2.87969   2
 -12 -10   1 34.1055 3.29064   2
  12 -10  -1 30.2675 3.46122   2
  12 -10  -1 34.5740 3.17586   2
 -12  10   1 31.7829 3.23420   2
  12  10  -1 37.7958 2.89575   2
 -12  10   1 33.6289 3.36516   2
 -11 -10   1 -0.5070 1.30650   2
  11 -10  -1 1.90781 1.45788   2
 -11 -10   1 0.81805 1.58644   2
  11  10  -1 1.38376 1.02109   2
 -11  10   1 1.88461 1.64954   2
 -11  10   1 0.75878 1.51185   2
  11  10  -1 2.11594 1.31804   2
  10 -10  -1 148.250 6.25313   2
 -10 -10   1 154.900 6.10143   2
  10 -10  -1 156.715 6.28109   2
 -10 -10   1 153.153 6.30521   2
 -10  10   1 140.132 6.25293   2
 -10  10   1 165.381 6.38617   2
  10  10  -1 151.056 5.76192   2
  10  10  -1 156.063 6.01416   2
   9 -10  -1 794.538 27.6543   2
  -9 -10   1 799.585 27.5355   2
  -9 -10   1 828.166 27.6892   2
  -9  10   1 798.318 27.6790   2
   9  10  -1 783.531 27.4116   2
  -9  10   1 823.876 27.6566   2
   9  10  -1 902.960 28.2931   2
  -8 -10   1 15.3013 1.81116   2
   8 -10  -1 14.7235 1.70396   2
   8 -10  -1 12.7109 1.50422   2
  -8 -10   1 14.7667 1.55973   2
  -8  10   1 16.1245 1.81778   2
   8  10  -1 12.8179 1.32029   2
  -8  10   1 13.8942 1.58254   2
   7 -10  -1 188.301 6.88235   2
  -7 -10   1 177.798 6.80538   2
   7 -10  -1 178.977 6.97327   2
  -7 -10   1 187.437 7.01086   2
  -7  10   1 185.735 6.99279   2
   7  10  -1 178.472 6.64096   2
  -7  10   1 177.281 6.95434   2
  -6 -10   1 261.599 9.58811   2
   6 -10  -1 268.674 9.70095   2
   6 -10  -1 261.009 9.60770   2
  -6 -10   1 274.238 9.74602   2
   6  10  -1 286.382 9.57722   2
   6  10  -1 267.975 9.46451   2
  -6  10   1 271.869 9.73403   2
  -6  10   1 265.236 9.74010   2
   5 -10  -1 141.303 5.78070   2
  -5 -10   1 138.893 5.67914   2
  -5 -10   1 151.832 5.86511   2
   5 -10  -1 148.861 5.72384   2
  -5  10   1 139.247 5.79711   2
   5  10  -1 150.264 5.65477   2
  -5  10   1 142.764 5.85669   2
   5  10  -1 142.121 5.48455   2
   4 -10  -1 857.949 28.2807   2
   4 -10  -1 831.865 28.3084   2
  -4 -10   1 824.015 28.2582   2
  -4 -10   1 856.630 28.3105   2
   4  10  -1 832.569 28.1761   2
   4  10  -1 850.279 28.2357   2
  -4  10   1 838.458 28.2960   2
  -4  10   1 836.236 28.3108   2
  -3 -10   1 131.187 5.34875   2
   3 -10  -1 135.166 5.45339   2
  -3 -10   1 139.019 5.50637   2
   3 -10  -1 135.348 5.39708   2
  -3  10   1 124.055 5.37465   2
   3  10  -1 129.233 5.17943   2
   3  10  -1 132.096 5.34036   2
  -3  10   1 136.156 5.43076   2
   2 -10  -1 62.7829 3.53547   2
  -2 -10   1 64.9390 3.44200   2
   2 -10  -1 65.1242 3.48470   2
  -2 -10   1 72.4245 3.64231   2
   2  10  -1 66.4657 3.45814   2
   2  10  -1 62.2194 3.29674   2
  -2  10   1 61.1211 3.43978   2
  -2  10   1 67.6843 3.64019   2
   1 -10  -1 34.9721 2.68286   2
  -1 -10   1 29.6040 2.63944   2
   1 -10  -1 33.9663 2.76777   2
  -1 -10   1 24.6387 2.81354   2
   1  10  -1 32.0320 2.64138   2
  -1  10   1 26.4867 2.60011   2
  -1  10   1 30.0666 2.77040   2
   1  10  -1 31.2046 2.51564   2
   0 -10   1 422.125 13.9691   2
   0 -10   1 396.894 13.9184   2
   0 -10  -1 405.573 13.9622   2
   0 -10  -1 399.093 13.9380   2
   0  10   1 402.882 13.9405   2
   0  10  -1 397.063 13.8925   2
   0  10  -1 398.593 13.8828   2
   0  10   1 404.593 13.9178   2
   1 -10   1 68.1167 3.56762   2
   1 -10   1 66.8657 3.55721   2
  -1 -10  -1 65.2238 3.61794   2
  -1 -10  -1 64.8758 3.48269   2
   1  10   1 64.8534 3.39282   2
  -1  10  -1 69.6899 3.42422   2
  -1  10  -1 72.1863 3.48613   2
   1  10   1 68.2208 3.53852   2
   2 -10   1 95.9292 4.32185   2
  -2 -10  -1 99.7519 4.38409   2
  -2 -10  -1 94.0196 4.25153   2
   2 -10   1 99.8288 4.29205   2
   2  10   1 91.8026 4.27636   2
  -2  10  -1 94.4477 4.24201   2
   2  10   1 95.4501 4.10823   2
  -2  10  -1 95.0783 4.20793   2
   3 -10   1 14.2106 1.59663   2
   3 -10   1 13.1739 1.62496   2
  -3 -10  -1 11.2160 1.41989   2
  -3 -10  -1 15.8282 1.72522   2
  -3  10  -1 17.5354 1.67147   2
   3  10   1 17.3293 1.59702   2
  -3  10  -1 14.7254 1.62986   2
   3  10   1 16.9175 1.48845   2
   4 -10   1 668.619 23.2899   2
  -4 -10  -1 670.657 23.2241   2
   4 -10   1 716.524 23.2799   2
  -4 -10  -1 704.327 23.3207   2
  -4  10  -1 683.811 23.2590   2
  -4  10  -1 690.096 23.2928   2
   4  10   1 689.982 23.1956   2
   4  10   1 680.431 23.2577   2
  -5 -10  -1 696.994 24.0816   2
   5 -10   1 734.829 24.0415   2
   5 -10   1 688.379 24.0715   2
  -5 -10  -1 700.537 24.0001   2
  -5  10  -1 717.585 24.0418   2
  -5  10  -1 706.449 24.0577   2
   5  10   1 725.178 23.9545   2
   5  10   1 720.201 24.0285   2
  -6 -10  -1 102.067 4.65171   2
   6 -10   1 104.716 4.63341   2
  -6 -10  -1 93.7243 4.38251   2
   6 -10   1 107.004 4.53413   2
   6  10   1 100.957 4.23597   2
  -6  10  -1 97.4026 4.51724   2
   6  10   1 100.740 4.48553   2
  -6  10  -1 106.105 4.56054   2
  -7 -10  -1 195.520 7.32649   2
   7 -10   1 195.899 7.45469   2
  -7 -10  -1 201.737 7.52264   2
   7 -10   1 203.473 7.37815   2
  -7  10  -1 194.736 7.42864   2
   7  10   1 197.941 7.18558   2
  -7  10  -1 187.497 7.45289   2
   7  10   1 198.985 7.37110   2
   8 -10   1 316.746 11.6000   2
  -8 -10  -1 320.945 11.4720   2
  -8 -10  -1 334.695 11.6724   2
   8 -10   1 339.689 11.5479   2
  -8  10  -1 336.902 11.6335   2
  -8  10  -1 322.911 11.6112   2
   8  10   1 322.549 11.3566   2
   8  10   1 318.225 11.4880   2
  -9 -10  -1 46.5174 3.54065   2
  -9 -10  -1 45.7639 3.16299   2
   9 -10   1 42.5259 3.48844   2
   9  10   1 49.2194 2.82146   2
  -9  10  -1 40.7806 3.31527   2
  -9  10  -1 52.9876 3.49012   2
  10 -10   1 504.518 17.1612   2
 -10 -10  -1 491.945 17.0192   2
 -10 -10  -1 508.968 17.1982   2
  10 -10   1 487.661 17.1583   2
  10  10   1 480.656 16.8886   2
 -10  10  -1 517.411 17.1717   2
 -10  10  -1 479.700 17.1529   2
 -11 -10  -1 44.2681 3.11235   2
  11 -10   1 49.0588 3.35662   2
 -11 -10  -1 47.8311 3.46011   2
  11 -10   1 41.7188 3.65164   2
 -11  10  -1 38.9948 3.43491   2
  11  10   1 44.8103 2.70188   2
 -11  10  -1 44.7773 3.41237   2
 -12 -10  -1 13.6814 1.66474   2
 -12 -10  -1 10.6585 1.81242   2
  12 -10   1 11.8001 1.80357   2
  12 -10   1 11.9089 1.63858   2
 -12  10  -1 13.7528 1.90531   2
 -12  10  -1 13.8226 1.81657   2
  12  10   1 10.2983 1.66417   2
 -13 -10  -1 88.4845 4.62156   2
  13 -10   1 82.5006 4.47217   2
  13 -10   1 89.0989 4.79717   2
 -13 -10  -1 87.8269 4.31799   2
 -13  10  -1 83.7170 4.41759   2
  13  10   1 83.9155 4.23079   2
 -13  10  -1 93.0681 4.72803   2
 -14 -10  -1 3.30700 1.59482   2
  14 -10   1 3.62194 1.69985   2
 -14 -10  -1 4.20672 1.73201   2
  14 -10   1 5.70025 2.13647   2
  14  10   1 6.36854 1.45084   2
 -14  10  -1 6.60718 1.63656   2
 -14  10  -1 6.50372 1.81209   2
  15 -10   1 1.82938 1.76728   2
 -15 -10  -1 0.83612 1.74364   2
 -15 -10  -1 0.94247 1.62244   2
 -15  10  -1 3.83906 1.82084   2
 -15  10  -1 2.41696 1.53834   2
  15  10   1 2.04158 1.41649   2
 -16 -10  -1 34.4753 3.13722   2
  16 -10   1 31.3435 3.57203   2
 -16 -10  -1 34.2278 3.61259   2
  16  10   1 31.2950 2.99713   2
 -16  10  -1 32.7210 3.38138   2
 -16  10  -1 37.3471 3.70369   2
  17 -10   1 21.2284 2.09698   2
 -17 -10  -1 20.2013 2.23377   2
 -17 -10  -1 15.6734 1.92111   2
  17  10   1 25.7908 2.86640   2
 -17  10  -1 20.2648 2.13303   2
 -17  10  -1 19.5039 2.27770   2
 -18 -10  -1 0.93762 1.54889   2
  18 -10   1 -0.5414 1.62546   2
 -18 -10  -1 1.83069 1.78404   2
 -18  10  -1 1.10907 1.64764   2
  18  10   1 2.02613 1.41853   2
 -18  10  -1 2.24679 1.94109   2
 -19 -10  -1 -0.2189 1.72102   2
  19 -10   1 0.54125 1.60391   2
 -19 -10  -1 -1.0679 1.84250   2
 -19  10  -1 0.47741 1.69651   2
 -19  10  -1 2.17559 2.12060   2
  19  10   1 3.10366 1.48191   2
 -20 -10  -1 1.23411 1.95496   2
  20 -10   1 -0.2351 1.54085   2
 -20 -10  -1 -0.6395 1.81910   2
 -20  10  -1 3.30390 2.13228   2
  20  10   1 -0.3141 1.42540   2
  21 -10   1 13.0602 1.82680   2
 -21 -10  -1 14.9636 2.41496   2
 -21  10  -1 13.2358 2.48133   2
 -22 -10  -1 2.18353 2.06712   2
 -22  10  -1 3.27507 2.19460   2
 -23 -10  -1 6.96644 2.27001   2
 -23  10  -1 9.44705 2.56653   2
 -22 -11   1 12.5050 2.36148   2
 -22  11   1 8.12909 2.50468   2
 -21 -11   1 4.16768 2.12308   2
 -21  11   1 3.47380 2.27481   2
  20 -11  -1 8.98991 1.77308   2
 -20 -11   1 14.5961 2.30435   2
 -20  11   1 11.5499 2.40731   2
 -19 -11   1 2.82128 2.06161   2
  19 -11  -1 9.66754 1.81295   2
 -19 -11   1 4.89119 1.71671   2
 -19  11   1 6.52762 2.22379   2
 -19  11   1 3.89449 1.82059   2
  19  11  -1 6.66977 1.48412   2
 -18 -11   1 42.6909 4.11287   2
 -18 -11   1 43.3504 3.53725   2
  18 -11  -1 37.4520 3.70638   2
 -18  11   1 49.8742 4.21332   2
 -18  11   1 43.9242 3.73372   2
  18  11  -1 41.3526 3.11187   2
 -17 -11   1 1.64056 1.86420   2
 -17 -11   1 0.83987 1.53647   2
  17 -11  -1 1.59233 1.67759   2
 -17  11   1 0.84412 1.56358   2
 -17  11   1 3.06805 2.01818   2
  17  11  -1 2.43765 1.35467   2
 -16 -11   1 0.90863 1.79460   2
  16 -11  -1 0.38315 1.73122   2
 -16 -11   1 1.84965 1.71244   2
 -16  11   1 0.95982 1.86563   2
 -16  11   1 -0.0573 1.52754   2
  16  11  -1 1.06327 1.33485   2
  15 -11  -1 -1.7821 1.66024   2
 -15 -11   1 1.70336 1.59301   2
 -15 -11   1 -1.5167 1.66044   2
  15  11  -1 -1.2318 1.24767   2
 -15  11   1 -0.5401 1.79149   2
 -15  11   1 -0.3100 1.55365   2
 -14 -11   1 120.566 5.41125   2
  14 -11  -1 116.320 5.35180   2
 -14 -11   1 105.585 5.06986   2
 -14  11   1 110.158 5.31082   2
  14  11  -1 114.148 4.91461   2
 -14  11   1 114.841 5.42668   2
 -13 -11   1 25.4343 2.83072   2
 -13 -11   1 24.1139 2.26291   2
  13 -11  -1 26.5227 2.27365   2
 -13  11   1 22.7616 2.24486   2
  13  11  -1 22.3051 2.68964   2
 -13  11   1 22.1712 2.06826   2
 -12 -11   1 6.37937 1.45442   2
 -12 -11   1 7.46622 1.75517   2
  12 -11  -1 10.3339 1.64059   2
  12 -11  -1 9.96866 1.86456   2
  12  11  -1 5.99598 1.40490   2
 -12  11   1 7.44715 1.67941   2
 -12  11   1 7.14554 1.77780   2
  11 -11  -1 0.30207 1.45132   2
 -11 -11   1 1.09145 1.64109   2
 -11 -11   1 3.23524 1.36055   2
  11 -11  -1 1.29114 1.60215   2
 -11  11   1 1.95658 1.51099   2
  11  11  -1 0.52233 1.29895   2
 -11  11   1 1.23121 1.64312   2
 -10 -11   1 6.22538 1.42604   2
 -10 -11   1 3.33272 1.62130   2
  10 -11  -1 4.62355 1.49649   2
  10  11  -1 3.36912 1.33146   2
 -10  11   1 7.15398 1.75071   2
 -10  11   1 6.15073 1.61121   2
  10  11  -1 3.80741 1.18652   2
   9 -11  -1 36.5655 3.22799   2
  -9 -11   1 35.1503 3.31818   2
  -9 -11   1 30.3511 2.91934   2
  -9  11   1 38.2691 3.24085   2
   9  11  -1 36.7264 2.47679   2
  -9  11   1 40.5924 3.42449   2
   9  11  -1 33.6670 3.45369   2
  -8 -11   1 29.1004 3.13469   2
  -8 -11   1 26.5126 2.74223   2
   8 -11  -1 28.4746 2.97056   2
   8 -11  -1 25.3995 2.87088   2
  -8  11   1 27.0857 3.02796   2
   8  11  -1 30.9246 2.31099   2
  -8  11   1 24.2462 2.11861   2
  -7 -11   1 3.77286 1.28871   2
  -7 -11   1 0.96456 1.47305   2
   7 -11  -1 3.28901 1.46779   2
   7 -11  -1 2.65994 1.39926   2
  -7  11   1 3.13639 1.51069   2
   7  11  -1 1.94324 1.10190   2
  -7  11   1 2.29131 1.55993   2
  -6 -11   1 216.729 8.03563   2
   6 -11  -1 218.611 8.08357   2
   6 -11  -1 210.519 8.15259   2
  -6 -11   1 219.623 8.22165   2
  -6  11   1 220.676 8.19449   2
   6  11  -1 234.243 7.99312   2
   6  11  -1 215.475 7.85902   2
  -6  11   1 204.912 8.09816   2
  -5 -11   1 11.1184 1.63996   2
   5 -11  -1 15.6006 1.68381   2
  -5 -11   1 12.1899 1.56918   2
   5 -11  -1 13.4237 1.55089   2
   5  11  -1 13.8573 1.49689   2
  -5  11   1 11.6418 1.63535   2
   5  11  -1 17.0222 1.46610   2
  -5  11   1 9.93044 1.50068   2
  -4 -11   1 40.6257 3.25418   2
   4 -11  -1 35.7707 3.04315   2
   4 -11  -1 47.0091 3.22915   2
  -4 -11   1 37.4398 3.01690   2
   4  11  -1 44.2189 2.74655   2
  -4  11   1 41.5836 3.23023   2
  -4  11   1 36.7902 3.12418   2
   4  11  -1 39.2362 3.02155   2
   3 -11  -1 11.1895 1.58753   2
  -3 -11   1 11.7476 1.60877   2
  -3 -11   1 9.66307 1.45261   2
   3 -11  -1 11.4154 1.57021   2
   3  11  -1 10.7969 1.37349   2
  -3  11   1 10.4451 1.60276   2
   3  11  -1 7.82124 1.47294   2
  -3  11   1 11.4173 1.65937   2
  -2 -11   1 826.373 27.2277   2
   2 -11  -1 768.865 27.1577   2
   2 -11  -1 830.889 27.2016   2
  -2 -11   1 790.514 27.1447   2
  -2  11   1 802.858 27.1799   2
   2  11  -1 820.228 27.1319   2
   2  11  -1 805.332 27.0937   2
  -2  11   1 799.555 27.1715   2
  -1 -11   1 90.4987 4.34810   2
  -1 -11   1 93.3627 4.22022   2
   1 -11  -1 87.3387 4.30757   2
   1 -11  -1 89.3528 4.30600   2
   1  11  -1 90.9733 4.24037   2
  -1  11   1 94.6470 4.38075   2
   1  11  -1 89.0522 4.10577   2
  -1  11   1 92.3387 4.22182   2
   0 -11  -1 770.086 26.2707   2
   0 -11  -1 756.122 26.3034   2
   0 -11   1 782.029 26.2682   2
   0 -11   1 799.563 26.3062   2
   0  11  -1 771.431 26.2215   2
   0  11  -1 792.069 26.2442   2
   0  11   1 768.594 26.2383   2
   0  11   1 786.062 26.2705   2
  -1 -11  -1 3.13008 1.34533   2
  -1 -11  -1 3.21431 1.52346   2
   1 -11   1 3.29708 1.45265   2
   1  11   1 2.91432 1.26022   2
  -1  11  -1 2.82409 1.30420   2
  -1  11  -1 3.24972 1.29832   2
   1  11   1 4.21502 1.37142   2
   2 -11   1 5.30017 1.34953   2
  -2 -11  -1 9.49990 1.59593   2
  -2 -11  -1 7.70021 1.42327   2
   2 -11   1 4.81970 1.44267   2
  -2  11  -1 10.6707 1.50128   2
  -2  11  -1 9.33324 1.51225   2
   2  11   1 6.65182 1.34934   2
   2  11   1 7.69803 1.32512   2
  -3 -11  -1 203.045 7.58434   2
  -3 -11  -1 200.399 7.68012   2
   3 -11   1 197.335 7.61814   2
   3 -11   1 198.783 7.59696   2
  -3  11  -1 204.830 7.62625   2
   3  11   1 208.922 7.61492   2
   3  11   1 204.598 7.47047   2
  -3  11  -1 205.825 7.61453   2
  -4 -11  -1 39.1983 2.99636   2
   4 -11   1 36.4658 3.08602   2
   4 -11   1 34.3062 3.06629   2
  -4 -11  -1 38.2945 3.28551   2
  -4  11  -1 36.8611 2.97346   2
   4  11   1 35.8266 2.70180   2
   4  11   1 33.4119 3.03663   2
  -4  11  -1 34.4495 3.05376   2
  -5 -11  -1 251.069 9.44549   2
   5 -11   1 267.388 9.51813   2
   5 -11   1 263.110 9.57296   2
  -5 -11  -1 270.739 9.62338   2
  -5  11  -1 255.967 9.49531   2
   5  11   1 258.948 9.35356   2
  -5  11  -1 263.281 9.55082   2
   5  11   1 266.329 9.50228   2
  -6 -11  -1 151.902 6.26864   2
   6 -11   1 161.041 6.42923   2
  -6 -11  -1 158.932 6.51845   2
   6 -11   1 169.424 6.39245   2
   6  11   1 160.161 6.33510   2
  -6  11  -1 155.353 6.39914   2
   6  11   1 166.277 6.12763   2
  -6  11  -1 161.655 6.38615   2
  -7 -11  -1 38.9093 3.12612   2
   7 -11   1 44.4244 3.36992   2
  -7 -11  -1 42.5448 3.48302   2
   7 -11   1 41.1195 3.23334   2
   7  11   1 44.3298 2.81574   2
  -7  11  -1 42.0287 3.28195   2
  -7  11  -1 42.2043 3.39974   2
   7  11   1 42.1111 3.16922   2
   8 -11   1 175.440 7.25911   2
  -8 -11  -1 191.734 7.09533   2
   8 -11   1 195.298 7.20905   2
  -8 -11  -1 191.769 7.32206   2
  -8  11  -1 183.801 7.21538   2
  -8  11  -1 189.208 7.27286   2
   8  11   1 182.083 6.91449   2
   8  11   1 178.773 7.12773   2
  -9 -11  -1 15.0612 1.62737   2
  -9 -11  -1 12.1478 1.82912   2
   9 -11   1 13.6388 1.74968   2
   9  11   1 15.6694 1.61281   2
  -9  11  -1 8.57859 1.71160   2
   9  11   1 12.9841 1.35846   2
  -9  11  -1 12.4127 1.75957   2
  10 -11   1 3.47736 1.52925   2
  10 -11   1 5.35064 1.78936   2
 -10 -11  -1 6.65788 1.78341   2
 -10 -11  -1 3.41419 1.52639   2
 -10  11  -1 6.19922 1.60632   2
  10  11   1 3.68228 1.17989   2
 -10  11  -1 2.57247 1.56357   2
 -11 -11  -1 73.3451 3.85843   2
  11 -11   1 73.9538 4.36213   2
  11 -11   1 66.8703 4.11831   2
 -11 -11  -1 74.5587 4.25237   2
 -11  11  -1 69.3393 4.07562   2
 -11  11  -1 73.0903 4.22148   2
 -12 -11  -1 146.572 5.99170   2
  12 -11   1 128.623 5.82517   2
 -12 -11  -1 128.899 5.62559   2
  12 -11   1 129.499 5.99255   2
 -12  11  -1 133.984 5.90376   2
 -12  11  -1 138.837 5.94704   2
  12  11   1 140.362 6.87910   2
  13 -11   1 68.6441 4.24142   2
  13 -11   1 60.7896 4.22714   2
 -13 -11  -1 66.3388 4.23081   2
 -13 -11  -1 63.2074 3.75896   2
 -13  11  -1 68.8699 4.21252   2
 -13  11  -1 59.0166 3.98662   2
  13  11   1 65.3229 3.73824   2
 -14 -11  -1 -0.3056 1.54855   2
 -14 -11  -1 3.20499 1.79878   2
  14 -11   1 1.07954 1.77974   2
 -14  11  -1 0.56289 1.72220   2
 -14  11  -1 2.13030 1.63893   2
  14  11   1 2.19926 1.39864   2
  15 -11   1 0.65669 1.82237   2
 -15 -11  -1 0.85995 1.79141   2
 -15 -11  -1 -0.5167 1.63611   2
 -15  11  -1 -0.8348 1.52647   2
 -15  11  -1 -1.2885 1.72855   2
  15  11   1 0.45819 1.37820   2
 -16 -11  -1 -3.0195 1.77826   2
 -16 -11  -1 0.03238 1.69184   2
  16  11   1 0.87396 1.39600   2
 -16  11  -1 1.56366 1.90221   2
 -16  11  -1 0.90807 1.57175   2
 -17 -11  -1 54.1368 4.27643   2
 -17 -11  -1 55.1749 3.75868   2
  17 -11   1 52.7673 4.14071   2
  17  11   1 53.8442 3.54723   2
 -17  11  -1 53.5371 3.92948   2
 -17  11  -1 58.7094 4.34880   2
  18 -11   1 26.6407 2.36389   2
 -18 -11  -1 31.6929 3.92184   2
 -18 -11  -1 27.6692 3.25915   2
  18  11   1 30.4714 2.98124   2
 -18  11  -1 21.3888 2.46159   2
 -18  11  -1 22.8465 2.29842   2
 -19 -11  -1 1.20197 1.76963   2
 -19 -11  -1 -1.0096 1.96791   2
  19 -11   1 -0.5749 1.69897   2
  19  11   1 0.72278 1.43269   2
 -19  11  -1 0.65154 2.10836   2
 -20 -11  -1 1.26382 2.02330   2
  20 -11   1 2.40262 1.72631   2
 -20  11  -1 2.61826 2.22037   2
  21 -11   1 1.00733 1.79421   2
 -21 -11  -1 4.35120 2.16218   2
 -21  11  -1 5.39624 2.37188   2
 -22 -11  -1 1.10028 2.15682   2
 -22  11  -1 4.69212 2.35819   2
 -21 -12   1 2.43050 2.13200   2
 -21  12   1 3.74659 2.41045   2
 -20 -12   1 0.86363 2.14112   2
  20 -12  -1 1.05559 2.15196   2
 -20  12   1 0.42093 2.26211   2
 -19 -12   1 3.72071 2.18195   2
  19 -12  -1 2.08314 1.71229   2
 -19  12   1 0.94316 2.21044   2
 -18 -12   1 2.94150 1.74420   2
 -18 -12   1 2.18461 2.08286   2
  18 -12  -1 0.51913 1.75857   2
  18  12  -1 5.15840 1.49307   2
 -18  12   1 2.64654 2.11358   2
 -17 -12   1 1.09036 1.75569   2
  17 -12  -1 1.13565 1.75642   2
 -17 -12   1 1.01179 1.97430   2
 -17  12   1 1.08325 2.05411   2
 -17  12   1 1.84783 1.77588   2
  17  12  -1 2.29839 1.39304   2
  16 -12  -1 4.67566 1.93526   2
 -16 -12   1 4.95554 2.03770   2
 -16 -12   1 7.95924 1.85943   2
  16  12  -1 3.40989 1.44252   2
 -16  12   1 2.43401 1.72093   2
 -16  12   1 4.27222 2.05158   2
  15 -12  -1 12.7870 2.05992   2
 -15 -12   1 14.5560 2.11549   2
 -15 -12   1 16.1751 1.92046   2
 -15  12   1 16.7549 2.25143   2
 -15  12   1 13.1634 1.92529   2
  15  12  -1 14.1586 1.65931   2
 -14 -12   1 0.32873 1.47058   2
 -14 -12   1 3.03431 1.78436   2
  14  12  -1 1.05706 1.30998   2
 -14  12   1 0.49378 1.53889   2
 -14  12   1 0.74567 1.83173   2
 -13 -12   1 66.1232 3.88494   2
 -13 -12   1 71.0095 4.41296   2
  13 -12  -1 63.6991 4.36764   2
 -13  12   1 76.3572 4.40168   2
 -13  12   1 68.1878 4.21550   2
  13  12  -1 70.1407 3.76671   2
 -12 -12   1 113.836 5.21837   2
  12 -12  -1 120.389 5.63274   2
 -12 -12   1 117.109 5.58374   2
  12  12  -1 120.045 5.14268   2
 -12  12   1 116.641 5.45636   2
 -12  12   1 124.598 5.57760   2
 -11 -12   1 4.57103 1.50439   2
  11 -12  -1 3.16208 1.80307   2
  11 -12  -1 4.56083 1.51547   2
 -11 -12   1 6.69966 1.80724   2
  11  12  -1 3.97440 1.37501   2
 -11  12   1 2.94924 1.82544   2
 -11  12   1 3.01826 1.57901   2
  10 -12  -1 67.0944 4.44758   2
 -10 -12   1 74.8965 4.01055   2
  10 -12  -1 78.8001 4.19263   2
 -10 -12   1 79.8986 4.37431   2
 -10  12   1 78.9179 4.20657   2
  10  12  -1 83.2027 3.98235   2
 -10  12   1 81.6857 4.40782   2
   9 -12  -1 182.820 6.88629   2
  -9 -12   1 180.820 7.08150   2
   9 -12  -1 166.872 6.91459   2
  -9 -12   1 176.274 6.79930   2
  -9  12   1 177.626 7.08560   2
   9  12  -1 166.159 7.12519   2
  -9  12   1 170.811 6.92708   2
  -8 -12   1 13.1558 1.81684   2
  -8 -12   1 10.3858 1.50459   2
   8 -12  -1 13.1415 1.64995   2
   8 -12  -1 12.6820 1.71532   2
  -8  12   1 14.4221 1.81073   2
  -8  12   1 15.7136 1.86006   2
   8  12  -1 13.7786 1.38142   2
  -7 -12   1 31.6096 3.27568   2
   7 -12  -1 26.4215 2.97182   2
  -7 -12   1 30.0782 2.85884   2
   7 -12  -1 28.1993 3.07410   2
  -7  12   1 31.2592 2.92539   2
  -7  12   1 34.2092 3.24551   2
   7  12  -1 31.5125 2.43829   2
   7  12  -1 28.5194 2.45208   2
  -6 -12   1 252.338 9.40323   2
  -6 -12   1 267.756 9.59201   2
   6 -12  -1 263.893 9.49564   2
   6 -12  -1 246.867 9.50084   2
  -6  12   1 255.236 9.50615   2
   6  12  -1 263.681 9.37332   2
   6  12  -1 255.315 9.23220   2
  -6  12   1 265.958 9.59238   2
   5 -12  -1 96.0208 4.58655   2
  -5 -12   1 99.5241 4.72663   2
   5 -12  -1 92.1911 4.59464   2
  -5 -12   1 92.4642 4.47517   2
   5  12  -1 99.9768 4.47368   2
   5  12  -1 97.0032 4.18766   2
  -5  12   1 95.5244 4.65892   2
  -5  12   1 95.8429 4.56211   2
   4 -12  -1 94.4185 4.45081   2
   4 -12  -1 98.8206 4.47140   2
  -4 -12   1 93.5339 4.57053   2
  -4 -12   1 90.8579 4.37036   2
   4  12  -1 86.7128 4.08217   2
  -4  12   1 84.5637 4.47666   2
   4  12  -1 90.3047 4.34105   2
  -4  12   1 94.9394 4.51598   2
   3 -12  -1 203.134 7.70063   2
  -3 -12   1 200.568 7.61035   2
  -3 -12   1 209.078 7.76659   2
   3 -12  -1 181.357 7.63554   2
   3  12  -1 203.515 7.47007   2
  -3  12   1 194.607 7.65219   2
  -3  12   1 210.134 7.74547   2
   3  12  -1 213.927 7.62209   2
  -2 -12   1 107.824 4.70053   2
   2 -12  -1 97.8732 4.69501   2
  -2 -12   1 100.877 4.81770   2
   2 -12  -1 107.762 4.79321   2
   2  12  -1 104.850 4.63039   2
  -2  12   1 99.3689 4.61241   2
   2  12  -1 97.8865 4.46092   2
  -2  12   1 108.492 4.80247   2
  -1 -12   1 5.09347 1.35499   2
   1 -12  -1 4.91091 1.43315   2
  -1 -12   1 6.32413 1.67142   2
   1 -12  -1 6.92415 1.66715   2
   1  12  -1 5.51129 1.47004   2
  -1  12   1 5.48394 1.37792   2
   1  12  -1 8.55946 1.38228   2
  -1  12   1 9.47911 1.60779   2
   0 -12   1 1.14714 1.29744   2
   0 -12  -1 0.97832 1.55998   2
   0 -12  -1 3.55771 1.42768   2
   0 -12   1 0.17872 1.43494   2
   0  12   1 3.01263 1.51656   2
   0  12  -1 3.03527 1.26479   2
   0  12   1 4.13721 1.38657   2
   0  12  -1 2.43176 1.34294   2
   1 -12   1 56.7311 3.52583   2
   1 -12   1 47.1832 3.28153   2
  -1 -12  -1 52.0481 3.50426   2
  -1 -12  -1 51.8756 3.34601   2
  -1  12  -1 49.3399 3.16968   2
   1  12   1 54.7366 3.16577   2
  -1  12  -1 53.2610 3.38973   2
   1  12   1 47.1130 3.37320   2
   2 -12   1 100.073 4.57621   2
  -2 -12  -1 97.5859 4.56243   2
   2 -12   1 100.395 4.68063   2
  -2 -12  -1 99.1739 4.71802   2
   2  12   1 100.690 4.67085   2
  -2  12  -1 100.328 4.63588   2
  -2  12  -1 97.1312 4.50809   2
   2  12   1 98.8655 4.40549   2
   3 -12   1 218.980 8.01408   2
  -3 -12  -1 202.099 7.93651   2
   3 -12   1 208.229 8.02081   2
  -3 -12  -1 220.629 8.12476   2
  -3  12  -1 203.289 7.92519   2
   3  12   1 215.980 7.98988   2
  -3  12  -1 214.865 8.00917   2
   3  12   1 209.833 7.81740   2
  -4 -12  -1 61.2116 3.80520   2
  -4 -12  -1 55.2882 3.52898   2
   4 -12   1 59.0272 3.61036   2
   4 -12   1 51.0199 3.57037   2
   4  12   1 65.0048 3.63733   2
  -4  12  -1 54.3172 3.64494   2
  -4  12  -1 55.3341 3.56502   2
   4  12   1 51.6733 3.25112   2
   5 -12   1 85.0749 4.35823   2
  -5 -12  -1 92.5198 4.54894   2
  -5 -12  -1 86.0936 4.27550   2
   5 -12   1 92.9251 4.38907   2
  -5  12  -1 84.2173 4.26892   2
   5  12   1 87.9737 4.05721   2
  -5  12  -1 91.1065 4.44235   2
   5  12   1 88.5064 4.36434   2
  -6 -12  -1 13.8152 1.88456   2
  -6 -12  -1 8.78296 1.45110   2
   6 -12   1 11.1199 1.56459   2
   6 -12   1 11.2929 1.76518   2
  -6  12  -1 11.5261 1.77785   2
   6  12   1 13.8397 1.71460   2
  -6  12  -1 13.7289 1.60103   2
   6  12   1 10.8876 1.39814   2
   7 -12   1 91.9264 4.47859   2
  -7 -12  -1 91.8415 4.29860   2
   7 -12   1 80.9277 4.35307   2
  -7 -12  -1 90.8170 4.62514   2
   7  12   1 90.2966 4.33922   2
   7  12   1 89.8109 4.03924   2
  -7  12  -1 86.2026 4.37319   2
  -7  12  -1 90.0592 4.50950   2
   8 -12   1 24.1262 2.95230   2
  -8 -12  -1 25.5765 2.14781   2
   8 -12   1 23.3356 1.97910   2
  -8 -12  -1 17.5909 1.70584   2
   8  12   1 21.7585 2.35610   2
   8  12   1 24.8428 2.87671   2
  -8  12  -1 20.7439 1.94002   2
  -8  12  -1 25.2521 3.15007   2
  -9 -12  -1 109.765 5.24451   2
  -9 -12  -1 109.945 4.93394   2
   9 -12   1 113.737 5.13072   2
  -9  12  -1 106.297 5.04565   2
   9  12   1 122.924 4.97797   2
  -9  12  -1 110.095 5.18858   2
  10 -12   1 6.90127 1.87378   2
 -10 -12  -1 3.91839 1.70312   2
  10 -12   1 1.50519 1.50336   2
 -10 -12  -1 0.84094 1.38987   2
 -10  12  -1 2.28685 1.46896   2
 -10  12  -1 -0.0523 1.68999   2
 -11 -12  -1 67.9159 3.70939   2
 -11 -12  -1 65.2763 4.15026   2
  11 -12   1 61.5921 3.97053   2
  11 -12   1 62.1833 4.24929   2
 -11  12  -1 65.0723 4.07918   2
 -11  12  -1 63.2198 3.84317   2
 -12 -12  -1 115.783 5.48999   2
  12 -12   1 114.427 5.52452   2
 -12 -12  -1 111.059 5.03226   2
  12 -12   1 103.148 5.42284   2
 -12  12  -1 110.229 5.32708   2
 -12  12  -1 115.625 5.40318   2
  12  12   1 108.229 4.99811   2
 -13 -12  -1 1.28171 1.45045   2
 -13 -12  -1 1.69363 1.77981   2
  13 -12   1 0.86956 1.74055   2
 -13  12  -1 0.19881 1.74028   2
  13  12   1 1.33664 1.41692   2
 -13  12  -1 1.48795 1.56861   2
 -14 -12  -1 3.43896 1.58904   2
  14 -12   1 6.23790 2.01600   2
 -14 -12  -1 5.15814 1.87643   2
 -14  12  -1 5.58940 1.64649   2
  14  12   1 4.77657 1.49726   2
 -14  12  -1 3.76270 1.78476   2
  15 -12   1 30.0638 2.53134   2
 -15 -12  -1 32.3666 3.77014   2
 -15 -12  -1 30.6024 3.43228   2
 -15  12  -1 40.3025 3.56449   2
 -15  12  -1 27.3506 2.58186   2
  15  12   1 34.7511 3.06266   2
  16 -12   1 74.1414 4.87083   2
 -16 -12  -1 73.8617 4.59103   2
 -16 -12  -1 77.4611 4.91668   2
 -16  12  -1 85.3998 4.84181   2
  16  12   1 75.2492 4.12729   2
 -16  12  -1 71.9898 4.48700   2
  17 -12   1 0.60577 1.83865   2
 -17 -12  -1 0.25041 1.96861   2
 -17 -12  -1 1.54818 1.69648   2
  17  12   1 0.81447 1.46982   2
 -17  12  -1 -0.6640 1.96811   2
  18 -12   1 9.46174 2.05438   2
 -18 -12  -1 13.5971 2.38734   2
 -18 -12  -1 12.5429 2.03255   2
 -18  12  -1 17.4200 2.50525   2
  18  12   1 12.1447 1.74986   2
 -19 -12  -1 0.18848 2.12669   2
  19 -12   1 2.03175 1.86885   2
 -19  12  -1 2.27735 2.26057   2
  20 -12   1 -0.8744 1.76657   2
 -20 -12  -1 2.76917 2.17051   2
 -20  12  -1 1.21137 2.27317   2
 -21 -12  -1 3.19106 2.20292   2
 -21  12  -1 6.32529 2.43589   2
 -20 -13   1 2.34485 2.23266   2
 -20  13   1 2.20986 2.33590   2
  19 -13  -1 0.00251 1.96758   2
 -19 -13   1 3.44318 2.21576   2
 -19  13   1 -1.7869 2.24963   2
  18 -13  -1 1.91263 1.89388   2
 -18 -13   1 0.64205 2.17015   2
 -18  13   1 0.98878 2.23906   2
 -17 -13   1 9.29028 2.35596   2
 -17 -13   1 2.54689 2.05413   2
  17 -13  -1 5.11288 2.03897   2
 -17  13   1 7.22858 2.39138   2
  17  13  -1 2.84860 1.49784   2
 -16 -13   1 2.37940 2.10089   2
  16 -13  -1 5.22306 2.05725   2
 -16 -13   1 -1.2156 1.83404   2
 -16  13   1 3.57239 2.21854   2
  16  13  -1 4.32175 1.49279   2
  15 -13  -1 5.65615 1.90796   2
 -15 -13   1 4.69847 1.74097   2
 -15 -13   1 3.52409 2.00192   2
 -15  13   1 5.07055 1.98480   2
 -15  13   1 5.80539 1.83746   2
  15  13  -1 3.06450 1.44569   2
 -14 -13   1 36.9879 3.41794   2
 -14 -13   1 45.0678 4.01460   2
  14 -13  -1 35.2611 4.13428   2
  14  13  -1 40.4562 3.13867   2
 -14  13   1 44.3814 4.06737   2
 -14  13   1 40.2505 3.60414   2
 -13 -13   1 3.57170 1.93443   2
  13 -13  -1 2.40559 1.89745   2
 -13 -13   1 1.78382 1.48483   2
 -13  13   1 4.07169 1.67197   2
 -13  13   1 0.94891 1.87673   2
  13  13  -1 1.91706 1.40567   2
 -12 -13   1 129.215 5.70583   2
  12 -13  -1 117.430 5.63793   2
 -12 -13   1 112.505 5.22708   2
 -12  13   1 116.902 5.62940   2
 -12  13   1 107.116 5.38279   2
  12  13  -1 117.133 5.12995   2
 -11 -13   1 26.4871 2.45505   2
  11 -13  -1 31.6883 3.68802   2
 -11 -13   1 28.1269 3.16915   2
 -11  13   1 29.0997 3.55976   2
  11  13  -1 30.4634 2.98046   2
  10 -13  -1 18.4034 2.18416   2
 -10 -13   1 25.0449 2.97212   2
  10 -13  -1 20.8532 2.01545   2
 -10 -13   1 29.6013 3.49596   2
  10  13  -1 25.5473 2.83623   2
 -10  13   1 20.1803 1.98781   2
 -10  13   1 22.8529 2.25459   2
   9 -13  -1 3.76227 1.53283   2
  -9 -13   1 5.03480 1.56863   2
  -9 -13   1 8.94811 1.94198   2
   9 -13  -1 5.00125 1.58789   2
   9  13  -1 4.55909 1.42784   2
  -9  13   1 4.12927 1.42424   2
  -9  13   1 4.82154 1.80425   2
   8 -13  -1 53.0827 3.54998   2
   8 -13  -1 51.0216 3.49815   2
  -8 -13   1 46.2890 3.41177   2
  -8 -13   1 49.8656 3.79386   2
  -8  13   1 46.4874 3.70731   2
  -8  13   1 45.7618 3.39086   2
  -7 -13   1 61.0206 3.90034   2
   7 -13  -1 44.3230 3.56688   2
  -7 -13   1 58.8900 3.53721   2
   7 -13  -1 59.9449 3.67922   2
  -7  13   1 60.6204 3.84040   2
  -7  13   1 51.8088 3.54481   2
   6 -13  -1 172.006 6.84454   2
  -6 -13   1 172.414 6.75752   2
  -6 -13   1 175.495 7.00409   2
   6 -13  -1 182.841 6.85620   2
  -6  13   1 163.247 6.82287   2
  -6  13   1 151.081 6.84796   2
   6  13  -1 163.113 6.90233   2
   6  13  -1 182.978 6.70074   2
   5 -13  -1 15.2057 1.84519   2
   5 -13  -1 15.4033 1.84112   2
  -5 -13   1 17.3643 1.96308   2
  -5 -13   1 15.9282 1.77229   2
  -5  13   1 14.7318 1.98461   2
   5  13  -1 21.7117 1.86724   2
  -5  13   1 17.7941 1.91380   2
   5  13  -1 14.9948 1.52489   2
  -4 -13   1 115.313 5.27195   2
  -4 -13   1 123.892 5.49130   2
   4 -13  -1 117.155 5.28987   2
   4 -13  -1 121.012 5.35075   2
   4  13  -1 118.733 4.98100   2
  -4  13   1 120.105 5.30137   2
  -4  13   1 119.668 5.40207   2
   4  13  -1 123.612 5.22186   2
   3 -13  -1 112.150 5.15030   2
  -3 -13   1 109.958 5.13872   2
   3 -13  -1 119.546 5.26603   2
  -3 -13   1 119.008 5.33387   2
   3  13  -1 110.550 4.86450   2
  -3  13   1 118.054 5.29181   2
  -3  13   1 113.597 5.11117   2
   3  13  -1 115.329 5.09809   2
   2 -13  -1 48.6117 3.56550   2
  -2 -13   1 51.8188 3.50658   2
   2 -13  -1 51.2738 3.49763   2
  -2 -13   1 46.6438 3.65454   2
   2  13  -1 43.4321 3.11504   2
  -2  13   1 53.2250 3.66838   2
  -2  13   1 46.9737 3.37735   2
   2  13  -1 47.5661 3.41697   2
  -1 -13   1 101.067 4.99900   2
   1 -13  -1 110.846 5.05432   2
  -1 -13   1 107.083 4.89210   2
   1 -13  -1 105.204 4.86309   2
  -1  13   1 105.099 4.76556   2
  -1  13   1 116.816 5.02972   2
   1  13  -1 105.150 4.84628   2
   1  13  -1 102.075 4.67784   2
   0 -13   1 6.01154 1.42838   2
   0 -13  -1 5.63180 1.61010   2
   0 -13   1 3.21644 1.72322   2
   0 -13  -1 5.80606 1.54967   2
   0  13  -1 6.28831 1.38261   2
   0  13   1 3.80980 1.63848   2
   0  13  -1 8.18240 1.58725   2
   0  13   1 2.23552 1.30980   2
  -1 -13  -1 0.42883 1.44419   2
   1 -13   1 0.47545 1.60791   2
   1 -13   1 -0.5894 1.36485   2
  -1 -13  -1 2.63540 1.57329   2
   1  13   1 1.86861 1.34091   2
  -1  13  -1 0.22453 1.25951   2
  -1  13  -1 1.19021 1.38040   2
   1  13   1 1.99654 1.46302   2
   2 -13   1 429.215 14.7023   2
  -2 -13  -1 436.430 14.7838   2
  -2 -13  -1 413.211 14.6681   2
   2 -13   1 408.370 14.6743   2
  -2  13  -1 406.824 14.6104   2
  -2  13  -1 420.314 14.6414   2
   2  13   1 409.057 14.5524   2
   2  13   1 423.429 14.6554   2
   3 -13   1 290.661 10.8785   2
  -3 -13  -1 296.372 10.9779   2
  -3 -13  -1 303.753 10.8588   2
   3 -13   1 304.426 10.9103   2
   3  13   1 309.097 10.8954   2
  -3  13  -1 307.756 10.9107   2
  -3  13  -1 295.672 10.8401   2
   3  13   1 297.411 10.7365   2
   4 -13   1 8.07644 1.71350   2
  -4 -13  -1 8.81283 1.66453   2
   4 -13   1 11.0061 1.73549   2
  -4 -13  -1 7.29450 1.80641   2
  -4  13  -1 7.76735 1.59245   2
   4  13   1 9.89160 1.46226   2
  -4  13  -1 9.71320 1.60584   2
   4  13   1 11.1559 1.68812   2
   5 -13   1 12.2447 1.80042   2
  -5 -13  -1 9.88425 1.70758   2
  -5 -13  -1 10.2016 1.88058   2
   5 -13   1 7.89776 1.52521   2
  -5  13  -1 9.32777 1.71415   2
  -5  13  -1 12.7094 1.71375   2
   5  13   1 11.7693 1.49894   2
   5  13   1 10.0806 1.58073   2
   6 -13   1 25.2987 2.98557   2
  -6 -13  -1 22.1574 2.14468   2
  -6 -13  -1 21.4299 1.94727   2
   6 -13   1 19.0655 2.06245   2
  -6  13  -1 22.6812 2.12576   2
   6  13   1 19.6802 2.43404   2
   6  13   1 24.4364 1.99516   2
  -6  13  -1 19.8184 1.91279   2
  -7 -13  -1 135.513 5.89134   2
  -7 -13  -1 130.651 5.60575   2
   7 -13   1 129.741 5.71353   2
   7 -13   1 132.472 5.71601   2
   7  13   1 138.236 5.66595   2
  -7  13  -1 137.589 5.80548   2
  -7  13  -1 125.015 5.61187   2
   8 -13   1 3.01071 1.55799   2
  -8 -13  -1 6.32272 1.90417   2
   8 -13   1 2.89475 1.44711   2
  -8 -13  -1 5.45364 1.52482   2
   8  13   1 4.90182 1.53407   2
  -8  13  -1 6.13252 1.62329   2
  -8  13  -1 3.03359 1.66434   2
   9 -13   1 5.94248 1.66261   2
  -9 -13  -1 6.30244 1.46533   2
   9 -13   1 6.33446 1.64496   2
  -9 -13  -1 7.73066 1.92818   2
  -9  13  -1 7.87343 1.75043   2
  -9  13  -1 6.50748 1.56914   2
 -10 -13  -1 17.5897 1.86750   2
  10 -13   1 19.1670 2.20823   2
  10 -13   1 18.9482 1.98959   2
 -10 -13  -1 16.5804 2.22440   2
 -10  13  -1 17.8822 2.00707   2
 -10  13  -1 20.0578 2.12887   2
  11 -13   1 14.9706 2.92545   2
  11 -13   1 17.7582 2.23817   2
 -11 -13  -1 16.9441 2.24506   2
 -11 -13  -1 17.7141 1.87164   2
 -11  13  -1 15.5230 1.83702   2
 -11  13  -1 20.1543 2.23695   2
 -12 -13  -1 12.6758 1.73890   2
 -12 -13  -1 14.4339 2.06425   2
  12 -13   1 11.9210 2.12679   2
 -12  13  -1 9.82487 1.82943   2
  12  13   1 10.2025 1.65357   2
 -12  13  -1 8.77364 1.92260   2
  13 -13   1 -1.4610 1.80524   2
 -13 -13  -1 1.92585 1.53222   2
 -13 -13  -1 -0.4755 1.82863   2
  13  13   1 2.60250 1.46284   2
 -13  13  -1 0.93468 1.57638   2
 -13  13  -1 1.43115 1.84798   2
 -14 -13  -1 10.2157 1.82018   2
  14 -13   1 10.6765 2.26532   2
 -14 -13  -1 9.11935 2.12003   2
 -14  13  -1 11.6273 2.13827   2
  14  13   1 11.6799 1.70122   2
 -14  13  -1 7.15233 2.86590   2
 -15 -13  -1 0.86581 1.72217   2
 -15 -13  -1 0.90440 1.98080   2
  15 -13   1 -0.2543 1.87667   2
  15  13   1 0.36358 1.42015   2
 -15  13  -1 -1.0354 1.91180   2
 -16 -13  -1 52.2371 4.40070   2
 -16 -13  -1 39.8477 3.97000   2
  16 -13   1 41.6168 4.45395   2
  16  13   1 48.0372 3.50164   2
 -16  13  -1 42.8175 4.30208   2
  17 -13   1 0.80303 1.95050   2
 -17 -13  -1 -0.1528 1.94074   2
 -17 -13  -1 1.41092 2.12005   2
  17  13   1 -0.4308 1.50615   2
 -17  13  -1 -0.9388 2.06799   2
 -18 -13  -1 11.3891 2.42862   2
  18 -13   1 10.5463 2.14444   2
 -18  13  -1 8.35958 2.48506   2
 -19 -13  -1 2.42776 2.21902   2
  19 -13   1 4.03995 1.97865   2
 -19  13  -1 4.38783 2.37894   2
 -20 -13  -1 7.73740 2.43052   2
 -20  13  -1 7.78919 2.56666   2
 -19 -14   1 48.0587 4.76917   2
 -19  14   1 48.8275 4.94422   2
  18 -14  -1 7.59638 2.21014   2
 -18 -14   1 3.89627 2.34772   2
 -18  14   1 8.98427 2.57945   2
 -17 -14   1 99.4694 5.73470   2
  17 -14  -1 85.2535 5.54378   2
 -17  14   1 96.4267 5.81572   2
 -16 -14   1 42.1396 4.36742   2
  16 -14  -1 37.7900 4.31082   2
 -16  14   1 36.9047 4.39218   2
  16  14  -1 27.1312 3.31612   2
  15 -14  -1 1.85915 1.96183   2
 -15 -14   1 0.61680 1.98574   2
 -15 -14   1 0.09582 1.71159   2
 -15  14   1 -0.3997 2.07342   2
  15  14  -1 -1.0557 1.38053   2
  14 -14  -1 1.04497 2.05909   2
 -14 -14   1 2.80563 2.07090   2
 -14 -14   1 2.22871 1.64145   2
 -14  14   1 0.41593 1.98385   2
  14  14  -1 1.34253 1.42262   2
 -13 -14   1 1.83850 1.98983   2
  13 -14  -1 -1.1278 1.87028   2
 -13 -14   1 0.85111 1.52515   2
 -13  14   1 2.37474 2.05242   2
  13  14  -1 0.00128 1.38847   2
  12 -14  -1 2.13619 1.95659   2
 -12 -14   1 2.45083 1.59268   2
 -12 -14   1 2.36778 2.00224   2
 -12  14   1 0.56661 1.85716   2
  12  14  -1 2.44198 1.42845   2
 -12  14   1 3.24430 1.66450   2
 -11 -14   1 0.91294 1.91094   2
  11 -14  -1 1.60821 1.93043   2
 -11 -14   1 1.29497 1.58366   2
 -11  14   1 1.61829 1.90327   2
 -11  14   1 0.85099 1.50221   2
  11  14  -1 1.50223 1.38432   2
 -10 -14   1 12.7953 1.77127   2
 -10 -14   1 11.7560 2.18850   2
 -10  14   1 15.6666 2.21815   2
  10  14  -1 11.4534 1.61419   2
 -10  14   1 10.3931 1.73258   2
  -9 -14   1 2.12724 1.79288   2
   9 -14  -1 2.22902 1.63660   2
  -9 -14   1 3.60710 1.55937   2
  -9  14   1 2.95740 1.50275   2
   9  14  -1 4.18352 1.42239   2
  -9  14   1 2.66863 1.82913   2
  -8 -14   1 5.81085 1.90028   2
  -8 -14   1 5.03633 1.59919   2
   8 -14  -1 4.12670 1.65205   2
   8 -14  -1 4.86842 1.61441   2
  -8  14   1 4.85484 1.79462   2
  -8  14   1 5.75797 1.56543   2
   7 -14  -1 -1.7927 1.44752   2
  -7 -14   1 0.59932 1.51183   2
   7 -14  -1 2.28472 1.56362   2
  -7 -14   1 1.25292 1.80406   2
   7  14  -1 0.28458 0.98810   2
  -7  14   1 1.96097 1.51553   2
  -7  14   1 0.78319 1.77125   2
  -6 -14   1 24.3789 2.37400   2
   6 -14  -1 28.2328 3.30919   2
  -6 -14   1 26.5842 3.07041   2
   6 -14  -1 28.7408 3.17704   2
  -6  14   1 30.3896 3.41693   2
  -6  14   1 27.5513 3.19562   2
   5 -14  -1 0.29349 1.49631   2
  -5 -14   1 -0.3706 1.49307   2
   5 -14  -1 -0.5277 1.57568   2
  -5 -14   1 0.33911 1.73573   2
   5  14  -1 -0.8604 1.44738   2
  -5  14   1 0.03983 1.45750   2
  -5  14   1 -1.4324 1.58050   2
   4 -14  -1 11.3832 1.74126   2
  -4 -14   1 13.4597 1.77263   2
   4 -14  -1 8.20253 1.72680   2
  -4 -14   1 11.2259 2.00118   2
  -4  14   1 9.49335 1.65252   2
   4  14  -1 8.61222 1.58774   2
  -4  14   1 10.0118 1.93181   2
   3 -14  -1 2.06641 1.57805   2
  -3 -14   1 1.70387 1.83173   2
  -3 -14   1 3.42152 1.60437   2
   3 -14  -1 -0.0117 1.60103   2
  -3  14   1 2.52943 1.71990   2
   3  14  -1 3.43164 1.57773   2
  -3  14   1 1.26782 1.51614   2
   2 -14  -1 181.415 7.38834   2
  -2 -14   1 188.504 7.42764   2
  -2 -14   1 191.651 7.59248   2
   2 -14  -1 193.841 7.52434   2
  -2  14   1 183.902 7.31395   2
   2  14  -1 192.071 7.36363   2
   2  14  -1 174.538 7.28664   2
  -2  14   1 190.387 7.50798   2
   1 -14  -1 193.148 7.68959   2
  -1 -14   1 196.512 7.66170   2
  -1 -14   1 200.998 7.79193   2
   1 -14  -1 207.403 7.80095   2
  -1  14   1 181.093 7.53778   2
   1  14  -1 193.334 7.61769   2
   1  14  -1 191.115 7.47178   2
  -1  14   1 198.639 7.72906   2
   0 -14   1 40.5565 3.67902   2
   0 -14  -1 38.0793 3.42116   2
   0 -14   1 42.0573 3.45432   2
   0 -14  -1 40.2971 3.65090   2
   0  14  -1 37.6638 3.08916   2
   0  14   1 37.6626 3.53838   2
   0  14   1 42.2736 3.17877   2
   0  14  -1 42.0616 3.45726   2
  -1 -14  -1 82.9985 4.48671   2
   1 -14   1 78.9237 4.31211   2
   1 -14   1 75.9286 4.42714   2
  -1 -14  -1 77.3278 4.25916   2
  -1  14  -1 71.1848 4.02593   2
   1  14   1 79.1655 4.34482   2
   1  14   1 75.1505 4.05334   2
  -1  14  -1 80.8313 4.32990   2
  -2 -14  -1 23.4378 2.30080   2
   2 -14   1 19.7089 2.04902   2
   2 -14   1 22.4454 2.20140   2
  -2 -14  -1 17.0727 1.97546   2
   2  14   1 22.3995 2.12678   2
  -2  14  -1 22.2328 2.77059   2
   2  14   1 19.9706 1.88197   2
  -2  14  -1 22.4006 2.09651   2
   3 -14   1 69.6817 4.09925   2
  -3 -14  -1 72.8444 4.32107   2
   3 -14   1 72.9284 4.21136   2
  -3 -14  -1 74.5521 4.12533   2
  -3  14  -1 69.6814 4.17623   2
   3  14   1 63.6957 3.76804   2
  -3  14  -1 69.4123 3.93233   2
   3  14   1 69.2419 4.15203   2
   4 -14   1 242.808 9.49036   2
  -4 -14  -1 252.513 9.44541   2
   4 -14   1 262.724 9.53480   2
  -4 -14  -1 266.678 9.64721   2
  -4  14  -1 257.340 9.53346   2
  -4  14  -1 242.266 9.41075   2
   4  14   1 253.829 9.48399   2
   5 -14   1 41.0682 3.44688   2
  -5 -14  -1 42.7564 3.71802   2
   5 -14   1 46.9711 3.62093   2
  -5 -14  -1 41.1611 3.40711   2
  -5  14  -1 42.6558 3.59138   2
  -5  14  -1 42.5823 3.32637   2
   5  14   1 41.4541 3.52052   2
  -6 -14  -1 33.5511 3.65509   2
   6 -14   1 39.5786 3.45519   2
  -6 -14  -1 40.3192 3.28660   2
   6 -14   1 37.8707 3.48741   2
   6  14   1 37.5379 3.41452   2
  -6  14  -1 38.8537 3.64638   2
  -6  14  -1 37.9137 3.31742   2
  -7 -14  -1 143.372 6.21605   2
   7 -14   1 142.296 5.95786   2
   7 -14   1 137.656 5.90690   2
  -7 -14  -1 130.703 5.76165   2
  -7  14  -1 128.054 5.83415   2
   7  14   1 138.343 5.84050   2
  -7  14  -1 120.390 5.92575   2
   8 -14   1 32.0339 3.27578   2
   8 -14   1 29.0816 3.18450   2
  -8 -14  -1 27.2947 2.42779   2
  -8 -14  -1 28.9047 3.09773   2
  -8  14  -1 20.3120 2.19538   2
  -8  14  -1 21.5106 2.02988   2
   8  14   1 26.9234 3.09717   2
  -9 -14  -1 -2.1569 1.32487   2
   9 -14   1 1.40349 1.55689   2
   9 -14   1 -0.6202 1.62861   2
  -9 -14  -1 0.81339 1.74843   2
  -9  14  -1 0.69613 1.39107   2
  -9  14  -1 1.00191 1.74729   2
  10 -14   1 0.25414 1.93092   2
 -10 -14  -1 1.38431 1.59657   2
 -10 -14  -1 -0.2622 1.89229   2
 -10  14  -1 1.88460 1.84355   2
 -10  14  -1 0.72889 1.53439   2
  11 -14   1 27.8324 2.61936   2
 -11 -14  -1 23.8576 2.18124   2
 -11 -14  -1 23.3656 2.46891   2
  11  14   1 35.7115 3.96455   2
 -11  14  -1 25.8667 2.40267   2
 -12 -14  -1 55.6945 4.31282   2
  12 -14   1 45.7245 4.48012   2
 -12 -14  -1 51.6425 3.73120   2
  12  14   1 49.9348 3.61767   2
 -12  14  -1 57.8077 4.29686   2
 -13 -14  -1 29.9099 3.32583   2
 -13 -14  -1 40.6973 3.98815   2
  13 -14   1 30.2816 2.74681   2
  13  14   1 34.3257 3.26634   2
 -13  14  -1 32.8831 3.90757   2
  14 -14   1 -3.5197 2.02848   2
 -14 -14  -1 -0.1658 1.67229   2
 -14 -14  -1 -0.6863 1.95904   2
 -14  14  -1 -0.9066 1.93976   2
  14  14   1 -0.2511 1.45015   2
 -15 -14  -1 -0.3360 1.75720   2
  15 -14   1 0.53376 1.98435   2
 -15 -14  -1 -0.9732 2.06328   2
  15  14   1 -1.3320 1.46970   2
 -15  14  -1 0.92081 2.07620   2
  16 -14   1 18.1657 2.51076   2
 -16 -14  -1 14.1186 2.52572   2
 -16  14  -1 14.9510 2.43412   2
  16  14   1 16.3849 1.96940   2
  17 -14   1 12.9570 2.38788   2
 -17 -14  -1 15.4135 2.66709   2
 -17  14  -1 20.9964 2.71347   2
 -18 -14  -1 10.9209 2.47393   2
  18 -14   1 7.30864 2.19055   2
 -18  14  -1 8.45152 2.40004   2
 -19 -14  -1 9.84169 2.52467   2
 -19  14  -1 9.11664 2.52739   2
 -18 -15   1 5.84664 2.40297   2
 -18  15   1 5.94715 2.52229   2
 -17 -15   1 49.5957 4.81087   2
  17 -15  -1 39.3422 3.31832   2
 -16 -15   1 -0.4913 2.21643   2
  16 -15  -1 -4.2022 2.06166   2
 -16  15   1 4.45413 2.39665   2
  15 -15  -1 12.0501 2.41310   2
 -15  15   1 12.8453 2.42464   2
  14 -15  -1 1.14601 2.18466   2
 -14 -15   1 2.81367 1.80547   2
 -14 -15   1 1.99806 2.13455   2
  14  15  -1 1.65973 1.46542   2
 -14  15   1 2.91969 2.21026   2
 -13 -15   1 9.71117 1.87867   2
  13 -15  -1 7.40196 2.18020   2
 -13 -15   1 9.71888 2.28784   2
  13  15  -1 7.90497 1.61131   2
 -13  15   1 6.81746 2.15331   2
  12 -15  -1 14.7187 2.34502   2
 -12 -15   1 20.8990 2.55520   2
 -12 -15   1 12.6092 1.95222   2
 -12  15   1 19.4940 2.46121   2
  12  15  -1 15.8725 1.83039   2
 -11 -15   1 45.9049 4.25554   2
 -11 -15   1 43.2036 3.83991   2
  11 -15  -1 40.7542 4.45202   2
 -11  15   1 44.9245 4.25391   2
  11  15  -1 44.1379 3.44065   2
 -10 -15   1 3.89456 1.66170   2
 -10 -15   1 5.86489 2.06072   2
 -10  15   1 4.26882 2.06497   2
  10  15  -1 5.21622 1.57550   2
  -9 -15   1 198.384 8.14714   2
   9 -15  -1 195.939 7.89704   2
  -9 -15   1 191.428 7.78091   2
  -9  15   1 202.411 8.12283   2
   9  15  -1 193.395 7.63377   2
  -8 -15   1 11.0514 2.08253   2
  -8 -15   1 10.5813 1.84215   2
   8 -15  -1 10.1083 1.89601   2
  -8  15   1 10.9748 2.09144   2
   8  15  -1 14.0511 2.15002   2
  -7 -15   1 30.6377 3.63257   2
  -7 -15   1 28.8824 3.20335   2
   7 -15  -1 35.0420 3.42429   2
   7 -15  -1 24.3492 2.67381   2
  -7  15   1 34.7058 3.74522   2
   6 -15  -1 18.6706 2.05712   2
  -6 -15   1 18.4821 1.96466   2
   6 -15  -1 16.2846 1.84320   2
  -6 -15   1 24.5564 2.39892   2
  -6  15   1 16.9032 2.11978   2
  -6  15   1 15.3147 2.35041   2
   5 -15  -1 47.4633 3.66824   2
   5 -15  -1 48.9698 3.74828   2
  -5 -15   1 46.6612 3.94995   2
  -5 -15   1 45.8840 3.55241   2
  -5  15   1 47.4907 3.92044   2
  -5  15   1 47.1324 5.18472   2
   5  15  -1 45.7726 3.51309   2
  -4 -15   1 80.0294 4.46527   2
  -4 -15   1 89.2569 4.86858   2
   4 -15  -1 86.9678 4.65261   2
   4 -15  -1 80.1013 4.46750   2
  -4  15   1 73.7039 5.18000   2
  -4  15   1 83.8579 4.74144   2
   4  15  -1 83.2174 4.41242   2
   3 -15  -1 75.5046 4.43805   2
   3 -15  -1 68.2115 4.20028   2
  -3 -15   1 76.6912 4.52144   2
  -3 -15   1 71.0874 4.24122   2
   3  15  -1 72.3532 4.16463   2
  -3  15   1 58.7426 4.84890   2
  -3  15   1 72.7183 4.46819   2
  -2 -15   1 110.453 5.30727   2
  -2 -15   1 115.294 5.44639   2
   2 -15  -1 120.206 5.43265   2
   2 -15  -1 105.573 5.22977   2
  -2  15   1 104.047 5.35374   2
   2  15  -1 108.366 5.22105   2
  -1 -15   1 82.3018 4.68496   2
   1 -15  -1 83.0709 4.65731   2
  -1 -15   1 74.0843 4.48178   2
   1 -15  -1 79.3523 4.45743   2
   1  15  -1 80.5570 4.42608   2
  -1  15   1 79.3898 4.62043   2
   0 -15  -1 103.838 5.30218   2
   0 -15   1 107.804 5.25813   2
   0 -15   1 109.870 5.45930   2
   0 -15  -1 117.362 5.55016   2
   0  15   1 111.934 5.36471   2
   0  15  -1 111.708 5.29233   2
   1 -15   1 102.459 5.37134   2
  -1 -15  -1 107.509 5.21986   2
   1 -15   1 102.709 5.23951   2
  -1 -15  -1 116.682 5.51776   2
   1  15   1 106.184 5.25372   2
  -1  15  -1 112.666 5.28251   2
   2 -15   1 7.62214 1.65967   2
  -2 -15  -1 6.15825 1.90067   2
  -2 -15  -1 11.1213 1.81288   2
   2 -15   1 10.6361 1.95391   2
  -2  15  -1 9.10940 1.89866   2
   2  15   1 12.9094 1.88593   2
  -3 -15  -1 3.38756 1.63280   2
   3 -15   1 0.98703 1.86904   2
   3 -15   1 3.04736 1.53333   2
  -3 -15  -1 1.04113 1.91977   2
  -3  15  -1 6.50960 1.84733   2
   3  15   1 2.66596 1.68193   2
   4 -15   1 0.01834 1.68188   2
   4 -15   1 1.42450 1.63131   2
  -4 -15  -1 0.97046 1.89018   2
  -4 -15  -1 -0.7533 1.55295   2
  -4  15  -1 2.71887 1.75730   2
   4  15   1 2.15657 1.63641   2
  -5 -15  -1 7.51553 1.97913   2
   5 -15   1 10.4887 1.74058   2
  -5 -15  -1 6.85434 1.72269   2
   5 -15   1 8.36402 1.90215   2
   5  15   1 7.73739 1.75200   2
  -5  15  -1 10.0989 1.87410   2
  -6 -15  -1 11.5205 1.69324   2
   6 -15   1 9.68148 1.87957   2
  -6 -15  -1 12.6644 2.11030   2
   6 -15   1 11.2877 1.80252   2
   6  15   1 9.86528 1.81227   2
  -6  15  -1 13.4199 1.90939   2
   7 -15   1 2.16684 1.63066   2
   7 -15   1 2.37563 1.77290   2
  -7 -15  -1 1.10463 1.58239   2
  -7 -15  -1 -0.3401 1.85106   2
  -7  15  -1 0.87307 1.78107   2
   7  15   1 0.20718 1.48383   2
  -8 -15  -1 26.4572 2.51609   2
   8 -15   1 24.0280 3.26445   2
  -8 -15  -1 23.5805 2.14166   2
   8 -15   1 23.3009 2.24609   2
  -8  15  -1 29.7111 3.67361   2
   8  15   1 31.0269 3.24312   2
   9 -15   1 43.2135 3.83363   2
  -9 -15  -1 39.4468 4.09765   2
  -9 -15  -1 39.8862 3.55000   2
  -9  15  -1 46.7268 4.07109   2
 -10 -15  -1 4.28911 1.73593   2
 -10 -15  -1 6.44041 2.12259   2
 -10  15  -1 3.79094 1.94304   2
 -11 -15  -1 265.012 9.93454   2
  11 -15   1 249.407 9.98705   2
 -11 -15  -1 242.604 9.52735   2
  11  15   1 244.153 9.40944   2
 -11  15  -1 252.543 9.76039   2
  12 -15   1 37.0799 4.33307   2
 -12 -15  -1 36.5826 3.52345   2
 -12 -15  -1 40.1832 4.20591   2
  12  15   1 36.3497 3.35210   2
 -12  15  -1 28.8590 2.73668   2
 -13 -15  -1 29.3832 2.78613   2
 -13 -15  -1 24.6206 2.32405   2
  13 -15   1 27.1405 2.79659   2
  13  15   1 26.0239 3.14295   2
 -13  15  -1 24.9377 2.47364   2
  14 -15   1 45.3063 4.76063   2
 -14 -15  -1 38.9494 4.32531   2
 -14 -15  -1 49.0010 4.49561   2
 -14  15  -1 49.1457 4.38206   2
  14  15   1 50.4072 3.61758   2
  15 -15   1 8.43072 2.41134   2
 -15 -15  -1 7.35384 2.33791   2
 -15  15  -1 8.05497 2.31707   2
  16 -15   1 7.75774 2.31119   2
 -16 -15  -1 1.91969 2.26162   2
 -16  15  -1 1.18165 2.22467   2
  17 -15   1 0.48809 2.29726   2
 -17 -15  -1 -0.2763 2.23306   2
 -17  15  -1 0.03361 2.33683   2
 -18 -15  -1 20.8313 2.88025   2
 -16 -16   1 7.14682 2.42636   2
 -16  16   1 1.82140 2.33324   2
  15 -16  -1 2.52450 2.31309   2
 -15 -16   1 3.96905 2.37408   2
 -15  16   1 5.67441 2.38836   2
  14 -16  -1 22.8710 2.66647   2
 -14 -16   1 16.1589 2.62774   2
 -14  16   1 17.7124 2.64164   2
 -13 -16   1 5.41928 2.27056   2
  13 -16  -1 5.46354 2.34108   2
  13  16  -1 3.43386 2.43851   2
 -13  16   1 6.14219 2.16010   2
 -12 -16   1 0.49962 1.88136   2
  12 -16  -1 1.34991 2.18189   2
 -12 -16   1 3.47464 2.16007   2
 -12  16   1 2.17259 2.12041   2
  12  16  -1 1.78322 1.50217   2
 -11 -16   1 14.1347 2.15708   2
 -11 -16   1 16.0914 2.42895   2
  11 -16  -1 15.1499 2.49627   2
 -11  16   1 16.1777 2.41155   2
  11  16  -1 15.0062 1.82074   2
 -10 -16   1 4.02288 2.14696   2
 -10 -16   1 0.41113 1.65335   2
 -10  16   1 2.20239 2.03210   2
  10  16  -1 2.56607 1.50342   2
   9 -16  -1 94.8259 5.18099   2
  -9 -16   1 96.1718 4.95516   2
  -9 -16   1 97.3124 5.44346   2
  -9  16   1 104.361 5.45042   2
   9  16  -1 91.2855 4.74335   2
  -8 -16   1 -0.5948 1.98013   2
  -8 -16   1 -0.8530 1.61502   2
   8 -16  -1 -2.3613 1.72159   2
   8  16  -1 2.79869 1.49114   2
  -8  16   1 1.14591 2.01258   2
  -7 -16   1 1.23739 2.04532   2
   7 -16  -1 2.36538 1.87089   2
  -7 -16   1 1.83996 1.66300   2
  -7  16   1 3.11358 1.97157   2
   6 -16  -1 1.62844 1.85059   2
  -6 -16   1 0.89453 1.92904   2
  -6 -16   1 0.59267 1.56559   2
  -6  16   1 -0.5630 1.77752   2
  -5 -16   1 3.25783 1.96435   2
  -5 -16   1 3.65550 1.55959   2
   5 -16  -1 4.65358 1.91387   2
   5  16  -1 5.45748 1.58928   2
  -5  16   1 4.74451 1.73114   2
  -4 -16   1 77.6950 4.46790   2
  -4 -16   1 76.6538 4.77048   2
   4 -16  -1 85.0487 4.68453   2
   4 -16  -1 79.6857 4.39007   2
  -4  16   1 74.6379 4.70240   2
   4  16  -1 82.9912 4.39190   2
  -3 -16   1 28.0567 2.54623   2
  -3 -16   1 28.9591 3.39593   2
   3 -16  -1 26.7084 2.41228   2
   3 -16  -1 28.1943 3.37363   2
  -3  16   1 23.5244 2.24634   2
   3  16  -1 29.4679 3.34014   2
   2 -16  -1 12.3120 1.87506   2
   2 -16  -1 11.7156 2.11670   2
  -2 -16   1 12.4397 1.89153   2
  -2 -16   1 11.9059 2.14393   2
  -2  16   1 9.08103 1.92100   2
   2  16  -1 7.61609 1.76678   2
   1 -16  -1 107.936 5.27176   2
  -1 -16   1 99.6776 5.08153   2
  -1 -16   1 107.947 5.36428   2
   1 -16  -1 96.6405 5.06963   2
   1  16  -1 102.789 5.06326   2
  -1  16   1 99.4896 5.21944   2
   0 -16   1 27.9162 3.41459   2
   0 -16  -1 28.0934 2.54690   2
   0 -16   1 33.4533 3.77975   2
   0 -16  -1 27.3350 2.36168   2
   0  16  -1 28.2872 2.36539   2
   0  16   1 31.2653 3.58295   2
   1 -16   1 2.20807 1.62691   2
  -1 -16  -1 0.69270 1.64610   2
   1 -16   1 -0.8012 1.75567   2
  -1 -16  -1 1.27406 1.83292   2
   1  16   1 1.21016 1.69437   2
  -1  16  -1 -0.4779 1.59109   2
   2 -16   1 26.5052 3.22605   2
   2 -16   1 22.4292 2.25043   2
  -2 -16  -1 29.3186 2.56285   2
  -2 -16  -1 20.7197 2.11464   2
  -2  16  -1 26.0047 2.28682   2
   2  16   1 22.9001 2.17195   2
  -3 -16  -1 16.1129 2.12668   2
   3 -16   1 11.4570 1.97951   2
  -3 -16  -1 14.9254 1.98427   2
   3 -16   1 16.7381 1.99497   2
  -3  16  -1 19.2833 2.13195   2
   3  16   1 19.2393 2.05880   2
  -4 -16  -1 2.84653 1.69155   2
  -4 -16  -1 4.74401 1.97416   2
   4 -16   1 4.53639 1.68714   2
   4 -16   1 3.60480 1.85685   2
   4  16   1 3.97879 1.73941   2
  -4  16  -1 8.11596 1.84603   2
  -5 -16  -1 52.8677 4.24235   2
   5 -16   1 56.3736 4.11682   2
  -5 -16  -1 50.4976 3.77957   2
   5 -16   1 49.7127 3.81254   2
  -5  16  -1 51.7539 4.09808   2
   5  16   1 50.7341 3.82265   2
  -6 -16  -1 1.46167 1.65918   2
   6 -16   1 2.16978 1.77783   2
  -6 -16  -1 1.53989 1.89518   2
   6 -16   1 3.96075 1.86146   2
   6  16   1 -0.8169 1.55071   2
  -6  16  -1 3.65763 1.78875   2
  -7 -16  -1 151.759 6.62095   2
   7 -16   1 168.224 6.88809   2
  -7 -16  -1 152.001 7.01345   2
  -7  16  -1 157.167 6.87318   2
   7  16   1 150.373 6.56636   2
  -8 -16  -1 18.0167 2.01064   2
  -8 -16  -1 24.5077 2.53438   2
   8 -16   1 22.7435 2.27075   2
  -8  16  -1 22.4118 2.41123   2
  -9 -16  -1 26.7412 2.58714   2
  -9 -16  -1 22.5515 2.20675   2
   9 -16   1 23.0472 2.32178   2
  -9  16  -1 25.5269 2.51491   2
 -10 -16  -1 13.7413 2.11074   2
 -10 -16  -1 14.2126 2.35552   2
  10 -16   1 12.6951 2.42721   2
 -10  16  -1 11.6954 2.27557   2
  11 -16   1 27.5038 2.82158   2
 -11 -16  -1 29.9966 2.89173   2
 -11 -16  -1 31.2719 3.49658   2
  11  16   1 28.8505 3.28291   2
 -11  16  -1 35.3385 2.88043   2
 -12 -16  -1 0.15930 1.86625   2
 -12 -16  -1 0.34960 2.06769   2
  12 -16   1 -2.0590 2.07025   2
 -12  16  -1 0.76735 2.03618   2
  12  16   1 2.75352 1.57047   2
 -13 -16  -1 5.13492 2.22276   2
  13 -16   1 3.51651 2.28995   2
 -13  16  -1 6.17958 2.06100   2
  13  16   1 4.94822 1.66114   2
  14 -16   1 2.00161 2.37769   2
 -14 -16  -1 3.38016 2.27370   2
 -14  16  -1 2.13201 2.16789   2
  15 -16   1 4.65383 2.43600   2
 -15 -16  -1 5.06357 2.37175   2
 -15  16  -1 6.71119 2.33448   2
 -16 -16  -1 0.10336 2.27382   2
  16 -16   1 -3.0862 2.17669   2
 -16  16  -1 -0.6650 2.28899   2
  14 -17  -1 5.40701 2.40490   2
 -14 -17   1 1.74095 2.35632   2
 -14  17   1 1.80096 2.42466   2
 -13 -17   1 9.44320 2.42585   2
  13 -17  -1 11.1374 2.56436   2
 -13  17   1 6.96073 2.36502   2
  12 -17  -1 1.52366 2.24452   2
 -12  17   1 1.94891 2.18656   2
 -11 -17   1 74.4766 5.13802   2
  11 -17  -1 74.7472 5.43600   2
 -11  17   1 74.6785 5.09882   2
 -10 -17   1 -0.2204 2.12137   2
  10  17  -1 -1.3677 1.44619   2
 -10  17   1 -0.2880 2.03452   2
  -9 -17   1 -2.4471 2.01706   2
   9 -17  -1 -1.2525 1.83039   2
  -9 -17   1 1.39023 1.71057   2
  -9  17   1 -3.2515 2.00194   2
   9  17  -1 -1.0498 1.44233   2
   8 -17  -1 -1.3337 1.80939   2
  -8 -17   1 -1.3235 2.02350   2
  -8 -17   1 1.73186 1.72425   2
  -8  17   1 -1.0068 1.99177   2
   8  17  -1 -0.1470 1.42490   2
  -7 -17   1 36.4760 3.59526   2
   7 -17  -1 43.6385 3.99581   2
  -7 -17   1 37.7959 4.18641   2
  -7  17   1 36.1232 4.06801   2
  -6 -17   1 3.92205 1.74286   2
  -6 -17   1 5.25813 2.12503   2
   6 -17  -1 4.01125 1.87563   2
  -6  17   1 1.04067 1.95488   2
  -5 -17   1 6.89701 2.14988   2
  -5 -17   1 12.4791 1.98784   2
   5 -17  -1 9.91284 2.08775   2
  -5  17   1 6.10238 1.97518   2
   5  17  -1 12.6250 1.72399   2
  -4 -17   1 7.44408 2.01972   2
   4 -17  -1 5.41851 2.05893   2
  -4 -17   1 9.96006 1.93040   2
  -4  17   1 4.26905 1.79956   2
   4  17  -1 4.12622 1.67718   2
  -3 -17   1 51.0589 3.98984   2
  -3 -17   1 53.7444 4.38843   2
   3 -17  -1 54.7176 4.17030   2
  -3  17   1 49.4828 4.14621   2
   3  17  -1 55.5418 3.89884   2
  -2 -17   1 -0.9306 1.61525   2
  -2 -17   1 3.15140 1.97331   2
   2 -17  -1 0.78716 1.90373   2
   2 -17  -1 0.91149 2.21498   2
   2  17  -1 -0.5932 1.55511   2
  -2  17   1 1.63893 1.79210   2
  -1 -17   1 23.4437 2.27277   2
  -1 -17   1 26.9046 2.55478   2
   1 -17  -1 23.1294 2.26523   2
   1 -17  -1 30.8278 3.73531   2
  -1  17   1 27.4725 2.40215   2
   1  17  -1 27.6646 3.37324   2
   0 -17  -1 3.99392 1.73219   2
   0 -17   1 5.88753 1.98182   2
   0 -17   1 4.74593 1.76625   2
   0 -17  -1 3.40212 1.96423   2
   0  17   1 3.29690 1.77491   2
   0  17  -1 4.09884 1.74809   2
   1 -17   1 7.11590 1.99117   2
  -1 -17  -1 6.44974 1.77995   2
  -1 -17  -1 7.28458 2.08133   2
   1 -17   1 5.45948 1.77401   2
   1  17   1 4.77283 1.83818   2
  -1  17  -1 5.92644 1.82595   2
  -2 -17  -1 17.8429 2.04552   2
  -2 -17  -1 16.9244 2.32246   2
   2 -17   1 18.6112 2.23769   2
   2 -17   1 15.6863 2.07652   2
   2  17   1 17.4701 2.12179   2
  -2  17  -1 16.4610 1.98040   2
  -3 -17  -1 1.22348 1.68332   2
  -3 -17  -1 -0.0827 1.97429   2
   3 -17   1 0.73511 1.92631   2
   3 -17   1 1.45351 1.68889   2
   3  17   1 2.01990 1.72319   2
  -3  17  -1 0.98189 1.78862   2
   4 -17   1 1.08193 1.87505   2
  -4 -17  -1 -0.7380 1.92194   2
  -4 -17  -1 -2.0938 1.52744   2
  -4  17  -1 1.24218 1.77805   2
   4  17   1 -1.2557 1.60868   2
  -5 -17  -1 6.90414 2.06061   2
  -5 -17  -1 5.06629 1.74148   2
   5 -17   1 3.66800 1.95508   2
  -5  17  -1 6.22853 1.98483   2
   5  17   1 5.40259 1.74070   2
  -6 -17  -1 32.4662 3.56142   2
  -6 -17  -1 33.6308 4.02704   2
   6 -17   1 35.0133 3.85920   2
  -6  17  -1 36.2720 3.89864   2
   6  17   1 38.9261 3.58065   2
  -7 -17  -1 17.7265 2.47130   2
  -7 -17  -1 15.3350 2.09426   2
   7 -17   1 15.8480 2.21906   2
  -7  17  -1 19.4491 2.38099   2
   7  17   1 18.5648 2.07396   2
  -8 -17  -1 22.3789 2.23486   2
  -8 -17  -1 25.0269 2.63731   2
   8 -17   1 17.7571 2.27990   2
  -8  17  -1 24.1257 2.48992   2
  -9 -17  -1 -1.2448 2.05718   2
  -9 -17  -1 -1.2038 1.68415   2
  -9  17  -1 -1.0445 1.94659   2
 -10 -17  -1 7.94255 2.29470   2
  10 -17   1 4.51497 2.32376   2
  10  17   1 5.95966 1.69346   2
 -10  17  -1 4.20797 2.00592   2
 -11 -17  -1 22.9231 2.75298   2
  11 -17   1 20.2569 2.80851   2
  11  17   1 23.0583 2.31176   2
 -11  17  -1 21.1060 2.48170   2
  12 -17   1 2.59439 2.28476   2
 -12 -17  -1 -0.6770 2.14293   2
 -12  17  -1 1.77539 2.00726   2
 -13 -17  -1 17.6693 2.57119   2
  13 -17   1 12.4099 2.58247   2
 -13  17  -1 11.2927 2.30065   2
 -14 -17  -1 6.15078 2.51558   2
  14 -17   1 6.85243 2.46190   2
 -14  17  -1 6.83606 2.33714   2
 -12 -18   1 60.7272 5.00019   2
  12 -18  -1 53.2732 5.21392   2
 -12  18   1 61.0240 5.04729   2
  11 -18  -1 1.49846 2.39788   2
 -11 -18   1 1.99971 2.26601   2
 -11  18   1 0.80083 2.13722   2
 -10 -18   1 1.99081 2.27353   2
  10 -18  -1 -0.3487 2.27823   2
 -10  18   1 0.03040 2.19116   2
  -9 -18   1 -0.5085 2.21300   2
  -9  18   1 1.60790 2.18815   2
   8 -18  -1 52.5015 4.52613   2
  -8 -18   1 58.8594 4.82841   2
  -8  18   1 53.9056 4.75505   2
   8  18  -1 51.8923 4.10677   2
  -7 -18   1 45.2768 4.68030   2
   7 -18  -1 48.8597 4.42116   2
   7  18  -1 47.3282 3.76616   2
  -7  18   1 52.2705 4.58615   2
   6 -18  -1 -1.0819 1.93548   2
  -6 -18   1 -4.0309 2.59694   2
  -6 -18   1 -1.5407 2.17095   2
  -6  18   1 0.69448 2.12975   2
  -5 -18   1 38.9941 4.39964   2
  -5 -18   1 44.3161 3.92916   2
   5 -18  -1 36.0813 4.16490   2
  -5  18   1 45.6735 4.37421   2
  -4 -18   1 24.5722 2.46208   2
  -4 -18   1 23.1481 2.65109   2
   4 -18  -1 18.5829 2.50154   2
  -4  18   1 22.0818 2.55713   2
   4  18  -1 22.6594 2.26866   2
   3 -18  -1 56.4182 4.50591   2
  -3 -18   1 55.4025 4.71253   2
  -3 -18   1 49.0643 4.09532   2
  -3  18   1 59.7839 4.48468   2
   3  18  -1 56.4837 4.04071   2
  -2 -18   1 30.8351 3.77876   2
  -2 -18   1 37.4724 4.29027   2
   2 -18  -1 32.2568 4.02731   2
   2  18  -1 32.9849 3.74438   2
  -2  18   1 34.1332 4.01201   2
  -1 -18   1 4.26407 2.15465   2
   1 -18  -1 6.25778 2.19932   2
  -1 -18   1 2.82975 1.91080   2
  -1  18   1 2.50896 1.93733   2
   1  18  -1 4.71306 1.85577   2
   0 -18   1 1.48968 2.24191   2
   0 -18  -1 1.27991 2.07568   2
   0 -18   1 2.80058 2.14666   2
   0  18  -1 2.08568 1.81010   2
   0  18   1 2.50472 1.89851   2
   1 -18   1 30.9126 2.84599   2
  -1 -18  -1 34.6358 4.09572   2
   1  18   1 31.4758 3.84097   2
  -1  18  -1 28.5227 2.55596   2
   2 -18   1 22.9744 2.50633   2
  -2 -18  -1 21.8589 2.66518   2
   2  18   1 26.0972 2.38282   2
  -2  18  -1 29.4933 2.56493   2
  -3 -18  -1 10.7516 2.38001   2
  -3 -18  -1 11.0408 2.69992   2
   3 -18   1 8.88060 2.27590   2
  -3  18  -1 11.6764 2.15026   2
   3  18   1 13.3618 2.10097   2
   4 -18   1 23.6712 2.55502   2
  -4 -18  -1 22.7157 2.64271   2
  -4 -18  -1 19.1399 2.32708   2
   4  18   1 18.5485 2.17171   2
  -5 -18  -1 90.6931 5.62659   2
   5 -18   1 95.3350 5.45119   2
  -5 -18  -1 93.4987 5.19925   2
   5  18   1 94.1105 5.19050   2
  -5  18  -1 100.259 5.45891   2
   6 -18   1 105.892 5.82666   2
  -6 -18  -1 111.617 6.10335   2
  -6 -18  -1 106.848 6.84794   2
   6  18   1 106.783 5.45338   2
  -6  18  -1 109.882 5.84003   2
  -7 -18  -1 8.39219 2.32797   2
   7 -18   1 8.13966 2.22414   2
  -7  18  -1 5.56792 2.18119   2
  -8 -18  -1 23.2129 2.77100   2
   8 -18   1 28.3148 2.71579   2
  -8  18  -1 30.1199 2.76168   2
  -9 -18  -1 -0.8132 2.18066   2
  -9  18  -1 0.40881 2.08538   2
 -10 -18  -1 12.7516 2.55996   2
  10 -18   1 17.0490 2.73594   2
 -10  18  -1 14.7384 2.38060   2
  11 -18   1 11.9590 2.68540   2
 -11 -18  -1 5.78800 2.35377   2
 -11  18  -1 8.29207 2.40339   2
 -12 -18  -1 13.6457 2.62077   2
  12 -18   1 16.0627 2.77895   2
 -12  18  -1 18.8740 2.66014   2
  -9 -19   1 165.579 7.80972   2
  -9  19   1 171.361 7.78780   2
  -8 -19   1 4.52848 2.35716   2
   8 -19  -1 3.43215 2.13241   2
  -8  19   1 1.77681 2.25711   2
  -7 -19   1 57.4584 4.97705   2
   7 -19  -1 65.1095 4.84626   2
  -7  19   1 61.4505 4.98853   2
  -6 -19   1 53.7113 4.78457   2
   6 -19  -1 57.6923 4.68813   2
  -6  19   1 47.7732 4.71504   2
   5 -19  -1 1.07081 2.17570   2
  -5 -19   1 1.90326 2.32050   2
  -5  19   1 2.08979 2.20920   2
  -4 -19   1 118.302 6.42924   2
   4 -19  -1 113.856 6.29875   2
  -4  19   1 120.639 6.24207   2
   4  19  -1 126.372 5.92227   2
  -3 -19   1 6.47779 2.45446   2
   3 -19  -1 5.46772 2.33223   2
   3  19  -1 4.34706 1.86764   2
  -3  19   1 8.21166 2.23156   2
   2 -19  -1 2.54664 2.16849   2
  -2 -19   1 3.23662 2.26587   2
   2  19  -1 5.36584 1.83605   2
  -2  19   1 5.52150 2.11342   2
  -1 -19   1 147.610 6.99363   2
   1 -19  -1 154.088 6.99912   2
  -1  19   1 143.050 6.80604   2
   1  19  -1 144.042 6.62490   2
   0 -19  -1 44.8386 4.49719   2
   0 -19   1 46.8721 4.51283   2
   0  19  -1 42.8591 4.08655   2
   0  19   1 49.2830 4.30597   2
   1 -19   1 13.0989 2.36863   2
  -1 -19  -1 19.8291 2.62172   2
   1  19   1 19.7462 2.40632   2
  -1  19  -1 19.4001 2.32068   2
   2 -19   1 2.61863 2.14471   2
  -2 -19  -1 0.60737 2.21907   2
  -2  19  -1 4.90127 2.02050   2
   2  19   1 3.09406 1.90714   2
   3 -19   1 0.44787 2.18978   2
  -3 -19  -1 -2.1850 2.16724   2
   3  19   1 -4.1188 1.81240   2
  -3  19  -1 0.36197 1.99579   2
  -4 -19  -1 85.7656 5.68703   2
   4 -19   1 97.5683 5.58869   2
  -4  19  -1 85.7993 5.36908   2
   4  19   1 95.7060 5.16466   2
  -5 -19  -1 69.5849 5.18381   2
   5 -19   1 70.7432 4.96611   2
  -5  19  -1 67.2037 4.92089   2
   5  19   1 64.9185 4.70903   2
   6 -19   1 -1.5695 2.02639   2
  -6 -19  -1 1.59015 2.24967   2
  -6  19  -1 -1.7478 2.03264   2
  -7 -19  -1 -0.4861 2.27405   2
   7 -19   1 0.65661 2.10328   2
  -7  19  -1 -2.0774 2.08302   2
   8 -19   1 3.39671 2.14558   2
  -8 -19  -1 0.57249 2.32889   2
  -8  19  -1 1.99281 2.13037   2
  -9 -19  -1 40.8075 4.69241   2
  -9  19  -1 39.9206 4.48628   2
  -5 -20   1 4.43709 2.32159   2
   5 -20  -1 6.79868 2.30523   2
  -5  20   1 6.35844 2.46614   2
  -4 -20   1 4.75486 2.34158   2
   4 -20  -1 8.15134 2.31648   2
  -4  20   1 6.42057 2.54041   2
  -3 -20   1 20.2614 2.70155   2
   3 -20  -1 25.1092 2.71361   2
  -3  20   1 22.0275 2.97865   2
   2 -20  -1 11.1698 2.37906   2
  -2 -20   1 8.97340 2.36346   2
  -2  20   1 6.79372 2.50148   2
  -1 -20   1 12.7166 2.48122   2
   1 -20  -1 11.3148 2.47633   2
  -1  20   1 17.1811 3.21998   2
   0 -20   1 12.6785 2.34555   2
   0 -20  -1 11.6515 2.37331   2
  -1 -20  -1 19.0976 2.58096   2
   1 -20   1 18.2135 2.62987   2
   2 -20   1 8.96729 2.38491   2
  -2 -20  -1 8.27139 2.39118   2
  -3 -20  -1 2.08587 2.25580   2
   3 -20   1 5.09293 2.27376   2
   4 -20   1 6.48798 2.35381   2
  -4 -20  -1 10.4446 2.47912   2
   5 -20   1 9.86497 2.33906   2
  -5 -20  -1 10.5013 2.49773   2
 -26   0   2 -0.8370 1.90818   2
 -25   0   2 -1.0590 1.79879   2
 -24   0   2 3.28164 1.86647   2
 -24   0   2 4.91620 1.96954   2
  24   0  -2 4.83967 1.29056   2
 -23   0   2 0.88443 1.85041   2
  23   0  -2 -0.4535 1.13563   2
 -23   0   2 0.07520 1.73123   2
 -22   0   2 14.0267 2.05375   2
 -22   0   2 12.8129 1.90096   2
  22   0  -2 11.8029 1.42040   2
  21   0  -2 1.76746 1.18688   2
 -21   0   2 -1.9361 1.56328   2
 -21   0   2 -0.9854 1.53728   2
 -20   0   2 156.320 6.86985   2
 -20   0   2 182.111 6.91922   2
  20   0  -2 172.347 6.41625   2
 -19   0   2 -1.2327 1.45788   2
  19   0  -2 -1.6839 0.99175   2
 -19   0   2 -1.8040 1.41893   2
 -18   0   2 27.7532 2.95203   2
  18   0  -2 28.7523 2.30283   2
 -18   0   2 28.3126 2.94228   2
 -17   0   2 -0.7936 1.28784   2
 -17   0   2 -1.0313 1.26529   2
  17   0  -2 -0.6530 0.98698   2
  17   0  -2 0.57405 1.05698   2
  16   0  -2 9.76865 1.19777   2
 -16   0   2 12.3192 1.48018   2
  16   0  -2 11.3026 1.27092   2
 -16   0   2 12.5284 1.50974   2
 -15   0   2 -0.9079 1.20541   2
  15   0  -2 1.35589 0.94450   2
  15   0  -2 0.60624 0.99313   2
  14   0  -2 135.786 5.13000   2
 -14   0   2 130.621 5.30005   2
  14   0  -2 141.576 5.09731   2
 -14   0   2 135.968 5.31543   2
 -12   0   2 1243.36 42.6655   2
  12   0  -2 1279.41 42.6143   2
 -12   0   2 1326.54 42.7031   2
  12   0  -2 1288.88 42.6209   2
  11   0  -2 18.6149 7.66346   1
 -11   0   2 10.9616 6.74969   1
  10   0  -2 5115.37 175.424   1
 -10   0   2 5060.06 175.827   1
   9   0  -2 0.05831 0.70404   2
  -9   0   2 -1.0856 0.75213   2
  -9   0   2 -0.5746 0.78467   2
  -8   0   2 734.326 23.9170   2
  -8   0   2 701.131 23.9117   2
   8   0  -2 706.800 23.8806   2
   8   0  -2 732.537 23.8865   2
   7   0  -2 0.78401 0.52244   2
  -7   0   2 0.91858 0.57881   2
   7   0  -2 0.86570 0.53007   2
   6   0  -2 50.4534 1.93009   2
   6   0  -2 49.1054 1.91857   2
  -6   0   2 48.2710 1.95800   2
  -5   0   2 0.82638 0.38876   2
   5   0  -2 1.67294 0.39255   2
   5   0  -2 1.64521 0.38465   2
   3   0  -2 2.38272 0.29415   2
   3   0  -2 2.57194 0.27421   2
   1   0   2 -0.0921 0.09293   2
   3   0   2 0.69298 0.36283   2
   3   0   2 1.56953 0.35431   2
  -3   0  -2 1.22216 0.37240   2
  -3   0  -2 1.23237 0.34267   2
   5   0   2 2.94071 3.60721   1
  -5   0  -2 1.94026 3.63624   1
   6   0   2 869.223 29.1743   2
  -6   0  -2 891.297 29.1947   2
  -7   0  -2 -0.6716 0.66745   2
  -7   0  -2 0.24053 0.61789   2
   7   0   2 0.40513 0.59966   2
   8   0   2 1099.81 36.2955   2
  -8   0  -2 1103.02 36.3199   2
  -8   0  -2 1080.08 36.3116   2
  -9   0  -2 1.63473 0.86586   2
   9   0   2 0.54642 0.70958   2
   9   0   2 0.11655 0.72881   2
  10   0   2 193.490 6.82217   2
  10   0   2 196.194 6.81881   2
 -10   0  -2 195.060 6.87958   2
 -10   0  -2 191.543 6.87437   2
 -11   0  -2 1.45180 0.90762   2
 -11   0  -2 0.70698 0.86449   2
  11   0   2 -0.6246 0.75567   2
  11   0   2 -0.1732 0.74563   2
 -12   0  -2 8.85698 1.18470   2
 -12   0  -2 11.1574 1.15174   2
  12   0   2 9.86219 1.04496   2
  12   0   2 14.4355 1.69904   2
  13   0   2 -1.4001 0.89732   2
  13   0   2 -1.1549 1.03724   2
 -13   0  -2 -0.2709 1.05413   2
 -13   0  -2 -0.9490 1.08612   2
  14   0   2 338.276 11.9210   2
  14   0   2 351.606 11.9074   2
 -14   0  -2 355.321 12.0373   2
 -14   0  -2 336.470 12.0043   2
 -15   0  -2 1.27920 1.34429   2
 -15   0  -2 2.29632 1.24672   2
  15   0   2 0.49837 1.04874   2
  15   0   2 3.28841 1.14124   2
  16   0   2 154.433 5.88303   2
 -16   0  -2 168.708 6.23260   2
  16   0   2 149.522 5.88852   2
 -16   0  -2 145.328 6.11569   2
 -17   0  -2 0.86645 1.44134   2
 -17   0  -2 1.02891 1.49206   2
  17   0   2 0.25840 1.13729   2
 -18   0  -2 49.1791 3.51321   2
 -18   0  -2 50.8379 3.46528   2
 -19   0  -2 1.51552 1.55883   2
 -19   0  -2 0.92680 1.54196   2
 -20   0  -2 220.223 9.32893   2
 -20   0  -2 258.746 9.43420   2
  20   0   2 268.822 9.88270   2
 -21   0  -2 -1.1164 1.60208   2
 -21   0  -2 -0.5988 1.64252   2
  21   0   2 0.10708 1.18231   2
 -22   0  -2 1.01799 1.64464   2
  22   0   2 -0.3352 1.17375   2
  23   0   2 -1.2486 1.25076   2
 -23   0  -2 0.08367 1.76367   2
 -23   0  -2 -1.7481 1.77018   2
  24   0   2 51.6374 3.31811   2
 -24   0  -2 54.3609 6.11185   2
 -24   0  -2 56.0933 4.27498   2
 -25   0  -2 -2.5457 1.96106   2
 -26   0  -2 15.8594 2.42327   2
 -26  -1   2 1.45155 2.00726   2
 -26   1   2 2.44694 2.01829   2
 -25  -1   2 2.70053 1.94051   2
 -25   1   2 5.67412 2.06381   2
  24  -1  -2 36.9387 2.78394   2
 -24  -1   2 38.1276 4.33108   2
 -24  -1   2 42.4741 3.86038   2
  24   1  -2 37.5357 2.76965   2
 -24   1   2 42.5728 3.88457   2
  23  -1  -2 9.42328 1.37803   2
 -23  -1   2 7.65455 1.88497   2
 -23  -1   2 10.2574 1.98050   2
 -23   1   2 9.39500 1.92172   2
 -23   1   2 11.5905 2.02421   2
  23   1  -2 9.01464 1.37064   2
 -22  -1   2 57.9628 4.25130   2
  22  -1  -2 67.4498 3.40443   2
 -22  -1   2 67.8525 4.19624   2
  22   1  -2 69.5077 3.38762   2
 -22   1   2 64.5755 4.42970   2
 -22   1   2 66.5780 4.22591   2
 -21  -1   2 1.20388 1.61347   2
 -21  -1   2 -0.4081 1.57280   2
  21  -1  -2 -0.0444 1.08865   2
 -21   1   2 0.92667 1.62333   2
 -21   1   2 1.86085 1.66037   2
  21   1  -2 1.14320 1.15887   2
  20  -1  -2 2.95783 1.12862   2
 -20  -1   2 1.28708 1.53201   2
 -20  -1   2 1.02274 1.47233   2
 -20   1   2 1.04127 1.60316   2
 -20   1   2 1.02502 1.48989   2
  20   1  -2 1.78271 1.12483   2
 -19  -1   2 18.2939 1.84926   2
  19  -1  -2 23.0086 2.20848   2
 -19  -1   2 17.0158 1.80858   2
  19   1  -2 23.0178 2.21313   2
 -19   1   2 20.1707 1.97856   2
 -19   1   2 17.3587 1.90313   2
  18  -1  -2 96.6668 4.03403   2
 -18  -1   2 95.1883 4.50996   2
 -18  -1   2 93.4813 4.45999   2
 -18   1   2 94.1639 4.56188   2
 -18   1   2 99.0885 4.48740   2
  18   1  -2 92.9464 4.03591   2
 -17  -1   2 2.23608 1.37158   2
  17  -1  -2 1.73435 1.06218   2
  17  -1  -2 0.53331 1.07622   2
 -17  -1   2 0.38976 1.24425   2
 -17   1   2 -0.3430 1.27577   2
 -17   1   2 -0.5964 1.34345   2
  17   1  -2 2.57664 1.09664   2
  17   1  -2 2.11328 1.00399   2
 -16  -1   2 57.9328 3.26122   2
  16  -1  -2 55.2589 2.86249   2
 -16  -1   2 52.1566 3.25153   2
  16  -1  -2 48.6154 2.93000   2
 -16   1   2 49.2112 3.38296   2
 -16   1   2 52.6642 3.24888   2
  16   1  -2 57.5444 2.79447   2
  16   1  -2 51.8177 2.77993   2
 -15  -1   2 176.699 6.50223   2
 -15  -1   2 166.320 6.41220   2
  15  -1  -2 168.961 6.28111   2
  15  -1  -2 171.234 6.31077   2
  15   1  -2 172.558 6.22771   2
 -15   1   2 160.142 6.52151   2
 -15   1   2 175.706 6.49331   2
  15   1  -2 171.892 6.22268   2
 -14  -1   2 119.322 4.64419   2
 -14  -1   2 109.957 4.61357   2
  14  -1  -2 111.677 4.49475   2
  14  -1  -2 111.205 4.49661   2
  14   1  -2 111.698 4.39193   2
 -14   1   2 121.969 4.71023   2
 -14   1   2 107.725 4.72834   2
  14   1  -2 116.015 4.42380   2
 -13  -1   2 141.798 5.32164   2
  13  -1  -2 139.556 5.17468   2
 -13  -1   2 144.235 5.34734   2
  13  -1  -2 139.624 5.21399   2
 -13   1   2 127.812 5.35350   2
  13   1  -2 140.047 5.14218   2
 -13   1   2 143.511 5.35934   2
  13   1  -2 144.038 5.16223   2
 -12  -1   2 695.008 23.4120   2
  12  -1  -2 699.396 23.3827   2
 -12  -1   2 670.005 23.4144   2
  12  -1  -2 678.780 23.3635   2
 -12   1   2 692.523 23.4197   2
  12   1  -2 710.635 23.3428   2
  12   1  -2 716.526 23.3389   2
 -12   1   2 728.555 23.4484   2
 -11  -1   2 467.394 14.8084   2
  11  -1  -2 435.615 14.7542   2
 -11  -1   2 432.548 14.7808   2
 -11   1   2 423.688 14.7982   2
  11   1  -2 433.147 14.7093   2
  11   1  -2 431.507 14.7064   2
  10  -1  -2 18.7756 1.67934   2
 -10   1   2 20.9387 1.79101   2
  10   1  -2 20.7220 1.50382   2
  -9  -1   2 2760.12 101.564   1
   9  -1  -2 2909.09 101.840   1
  -9   1   2 2826.04 102.024   1
   9   1  -2 2954.98 101.336   1
  -8  -1   2 67.0276 2.73518   2
   8  -1  -2 67.8223 2.77368   2
  -8  -1   2 77.0484 2.79406   2
   8   1  -2 65.7192 2.66373   2
   8   1  -2 67.0049 2.66863   2
  -8   1   2 62.6589 2.82053   2
  -8   1   2 68.4342 2.79371   2
  -7  -1   2 903.842 29.8013   2
  -7  -1   2 897.531 29.8083   2
   7  -1  -2 902.376 29.8070   2
  -7   1   2 889.310 29.8152   2
   7   1  -2 891.875 29.7741   2
   7   1  -2 908.836 29.7767   2
   6  -1  -2 911.115 30.2033   2
  -6  -1   2 910.871 30.2028   2
   6   1  -2 920.099 30.1760   2
  -6   1   2 906.011 30.2118   2
  -5  -1   2 151.004 5.19080   2
  -5  -1   2 152.493 5.17803   2
   5  -1  -2 157.769 5.21805   2
   5   1  -2 153.442 5.16535   2
  -5   1   2 147.976 5.21592   2
   5   1  -2 153.251 5.16955   2
  -5   1   2 152.529 5.21630   2
   4   1  -2 8388.43 278.969   1
  -3  -1   2 227.568 7.56399   2
  -3  -1   2 228.629 7.56222   2
   3  -1  -2 224.526 7.59539   2
   3   1  -2 226.681 7.55840   2
  -3   1   2 220.574 7.59723   2
   3   1  -2 231.250 7.55156   2
  -3   1   2 231.147 7.59043   2
  -2  -1   2 93.1445 3.12789   2
   2  -1  -2 96.3090 3.17456   2
  -2   1   2 88.9308 3.14860   2
   2   1  -2 92.2913 3.10866   2
   2   1  -2 94.3698 3.11980   2
  -1  -1   2 311.995 10.4066   2
   1  -1  -2 298.524 10.4314   2
  -1   1   2 334.555 10.4345   2
   0  -1   2 95.4661 3.05891   2
   0   1   2 87.1420 3.10216   2
  -1   1  -2 0.07623 0.07454   2
  -2  -1  -2 33.3397 1.38358   2
   2  -1   2 41.0416 1.40174   2
   2   1   2 41.6134 1.41842   2
  -2   1  -2 32.1324 1.36138   2
  -3  -1  -2 3379.79 114.528   1
   3  -1   2 3413.79 114.694   1
   3   1   2 3415.50 114.635   1
  -3   1  -2 3324.77 114.612   1
   4  -1   2 3924.53 135.364   1
  -4  -1  -2 4019.86 135.325   1
   4   1   2 4072.81 135.381   1
  -4   1  -2 3940.58 135.461   1
  -5  -1  -2 135.874 4.71437   2
   5  -1   2 137.591 4.70040   2
  -5  -1  -2 136.542 4.71328   2
  -5   1  -2 134.615 4.73903   2
  -5   1  -2 137.086 4.70987   2
   5   1   2 135.195 4.69185   2
  -6  -1  -2 127.215 4.52054   2
   6  -1   2 128.641 4.53718   2
  -6  -1  -2 127.381 4.50304   2
   6  -1   2 130.395 4.50984   2
   6   1   2 128.253 4.50785   2
   6   1   2 130.413 4.49163   2
  -6   1  -2 128.000 4.51303   2
  -6   1  -2 127.377 4.53138   2
   7  -1   2 43.4679 2.04654   2
  -7  -1  -2 43.3609 2.09124   2
   7  -1   2 45.6190 2.06680   2
  -7   1  -2 49.0232 2.15056   2
   7   1   2 43.3396 1.99929   2
  -7   1  -2 42.3184 2.08264   2
   8  -1   2 138.306 5.06660   2
   8  -1   2 149.159 5.10152   2
  -8  -1  -2 140.120 5.10328   2
  -8  -1  -2 136.572 5.12158   2
   8   1   2 142.950 5.10366   2
  -8   1  -2 143.751 5.11189   2
   8   1   2 139.251 5.03951   2
  -8   1  -2 141.270 5.15928   2
  -9  -1  -2 7.17582 0.99279   2
   9  -1   2 7.98965 0.86596   2
  -9  -1  -2 9.00149 1.00175   2
   9   1   2 7.78653 0.85013   2
  -9   1  -2 8.07141 1.01649   2
  -9   1  -2 9.84697 1.08345   2
  10  -1   2 1231.37 40.5465   2
  10  -1   2 1263.74 40.5570   2
 -10  -1  -2 1231.38 40.5865   2
 -10  -1  -2 1186.23 40.5540   2
  10   1   2 1248.63 40.5317   2
 -10   1  -2 1199.21 40.5628   2
  10   1   2 1225.20 40.5354   2
 -10   1  -2 1184.59 40.5647   2
  11  -1   2 7.99903 0.93644   2
 -11  -1  -2 10.2852 1.07511   2
  11  -1   2 6.28739 0.99349   2
  11   1   2 6.92167 0.92356   2
 -12  -1  -2 2.48666 1.00156   2
  12  -1   2 5.43947 0.93318   2
 -12  -1  -2 5.85223 1.07039   2
  12  -1   2 4.73472 0.90630   2
 -12   1  -2 5.54484 1.09046   2
  12   1   2 6.24726 0.95744   2
 -12   1  -2 4.54750 1.03407   2
 -13  -1  -2 398.660 13.8211   2
 -13  -1  -2 402.782 13.7980   2
  13  -1   2 409.249 13.7410   2
  13  -1   2 397.821 13.7092   2
  13   1   2 400.667 13.7167   2
  13   1   2 405.448 13.7024   2
 -13   1  -2 390.072 13.7966   2
 -13   1  -2 412.631 13.8243   2
  14  -1   2 3.59519 1.05146   2
  14  -1   2 -0.2088 0.97586   2
 -14  -1  -2 2.48279 1.21776   2
 -14  -1  -2 1.17979 1.20157   2
 -14   1  -2 1.99653 1.21537   2
  14   1   2 4.11989 1.04042   2
 -14   1  -2 0.69130 1.11449   2
  14   1   2 0.90894 0.99308   2
 -15  -1  -2 99.7109 4.41179   2
  15  -1   2 95.2538 4.18382   2
  15  -1   2 103.700 4.15359   2
 -15  -1  -2 95.9269 4.40381   2
  15   1   2 96.7050 4.10302   2
 -15   1  -2 88.9849 4.53122   2
  15   1   2 104.211 4.10519   2
 -15   1  -2 99.1952 4.42416   2
  16  -1   2 181.719 6.86288   2
 -16  -1  -2 196.554 7.10776   2
 -16  -1  -2 171.238 7.04762   2
  16  -1   2 185.649 6.90532   2
 -16   1  -2 193.187 7.11059   2
  16   1   2 196.909 6.76522   2
  16   1   2 180.697 6.79948   2
 -16   1  -2 166.730 7.10917   2
  17  -1   2 6.92656 1.34100   2
 -17  -1  -2 6.99557 1.51866   2
  17  -1   2 9.69099 1.33783   2
 -17  -1  -2 9.50718 1.65060   2
  17   1   2 9.11897 1.26005   2
 -17   1  -2 5.56867 1.48493   2
 -17   1  -2 6.50986 1.60530   2
 -18  -1  -2 59.3449 3.82391   2
 -18  -1  -2 68.1224 3.83630   2
 -18   1  -2 68.0370 3.87863   2
 -18   1  -2 61.8086 3.87616   2
 -19  -1  -2 62.5030 3.96062   2
 -19  -1  -2 69.4749 3.95611   2
 -19   1  -2 71.7184 4.05236   2
 -19   1  -2 60.6753 4.09037   2
 -20  -1  -2 28.1522 3.18909   2
 -20  -1  -2 27.5694 3.15589   2
 -20   1  -2 21.8209 2.22053   2
  20   1   2 23.2044 2.52654   2
 -20   1  -2 28.8865 3.26732   2
 -21  -1  -2 7.17096 1.83654   2
 -21  -1  -2 9.89750 1.86035   2
  21  -1   2 5.94301 1.45260   2
 -21   1  -2 9.23373 1.82857   2
  21   1   2 5.22966 1.35989   2
 -21   1  -2 8.33841 1.83143   2
  22  -1   2 0.69416 1.19554   2
 -22  -1  -2 1.78010 1.59678   2
 -22   1  -2 -0.8507 1.75723   2
  22   1   2 0.26941 1.25549   2
 -22   1  -2 -1.4999 1.78573   2
 -23  -1  -2 14.9487 2.08744   2
  23  -1   2 10.4570 1.50160   2
 -23  -1  -2 13.0642 2.15098   2
 -23   1  -2 8.41808 1.97003   2
  23   1   2 10.3164 1.49876   2
 -23   1  -2 10.6871 2.13440   2
 -24  -1  -2 2.76568 2.84394   2
 -24  -1  -2 4.87111 1.93801   2
  24  -1   2 5.95964 1.40505   2
 -24   1  -2 2.36957 2.40443   2
 -24   1  -2 7.78756 2.09868   2
  24   1   2 6.02216 1.50027   2
 -25  -1  -2 -1.2681 1.84264   2
 -25   1  -2 0.92311 1.98369   2
 -26  -1  -2 4.68988 2.16781   2
 -26   1  -2 6.17684 2.09453   2
 -26  -2   2 2.56296 1.99467   2
 -26   2   2 2.81902 2.10686   2
 -25  -2   2 3.50801 1.94471   2
 -25   2   2 1.23140 1.95259   2
 -24  -2   2 10.2657 2.05643   2
 -24  -2   2 5.72362 2.40210   2
  24  -2  -2 9.99856 1.46176   2
  24   2  -2 10.5080 1.59901   2
 -24   2   2 8.10616 2.01176   2
 -23  -2   2 11.8301 1.92225   2
 -23  -2   2 9.69724 1.90691   2
  23  -2  -2 13.3117 1.48519   2
  23   2  -2 15.7787 1.54814   2
 -23   2   2 15.0375 2.05876   2
 -23   2   2 13.9312 2.14045   2
 -22  -2   2 115.115 5.44594   2
  22  -2  -2 115.162 4.87604   2
 -22  -2   2 123.327 5.59442   2
 -22   2   2 130.852 5.68119   2
 -22   2   2 106.806 5.56982   2
  22   2  -2 114.377 4.86484   2
 -21  -2   2 -3.0932 1.46145   2
  21  -2  -2 0.72154 1.09018   2
 -21  -2   2 -0.0327 1.46986   2
  21   2  -2 -0.4361 1.08838   2
 -21   2   2 -0.1788 1.63240   2
 -21   2   2 -0.2595 1.61516   2
 -20  -2   2 87.4591 4.34964   2
  20  -2  -2 78.0445 3.68808   2
 -20  -2   2 72.5348 4.28395   2
 -20   2   2 86.9134 4.29175   2
 -20   2   2 76.3535 4.38057   2
  20   2  -2 79.3662 3.65496   2
 -19  -2   2 11.0829 1.59774   2
  19  -2  -2 8.24565 1.27029   2
 -19  -2   2 8.38879 1.59771   2
  19   2  -2 10.4277 1.27261   2
 -19   2   2 7.58426 1.55144   2
 -19   2   2 7.57367 1.63474   2
 -18  -2   2 44.9634 3.25601   2
  18  -2  -2 48.1035 2.89387   2
 -18  -2   2 52.2533 3.27323   2
  18   2  -2 50.5954 2.79079   2
 -18   2   2 56.2050 3.36224   2
 -18   2   2 42.5900 3.50470   2
 -17  -2   2 92.6525 4.31789   2
  17  -2  -2 91.4334 4.07308   2
  17  -2  -2 95.4670 4.04592   2
 -17  -2   2 93.9379 4.24402   2
 -17   2   2 89.2272 4.41333   2
  17   2  -2 95.6841 3.93391   2
  17   2  -2 88.4904 3.84645   2
 -17   2   2 98.6535 4.38701   2
  16  -2  -2 52.3313 2.92555   2
 -16  -2   2 45.1926 3.02921   2
  16  -2  -2 50.2118 2.76344   2
 -16  -2   2 52.2039 3.18311   2
 -16   2   2 49.9919 3.21177   2
  16   2  -2 51.9989 2.71179   2
  16   2  -2 52.1196 2.70135   2
 -16   2   2 49.4134 3.32550   2
 -15  -2   2 608.989 19.8146   2
 -15  -2   2 562.435 19.7139   2
  15  -2  -2 584.445 19.6965   2
  15  -2  -2 589.896 19.6358   2
 -15   2   2 560.595 19.7867   2
  15   2  -2 571.232 19.5953   2
 -15   2   2 602.632 19.8012   2
  15   2  -2 578.039 19.6138   2
 -14  -2   2 490.195 16.1718   2
  14  -2  -2 446.325 16.0394   2
 -14  -2   2 466.315 16.0956   2
  14  -2  -2 473.681 16.0786   2
  14   2  -2 480.732 15.9826   2
 -14   2   2 488.675 16.1671   2
 -14   2   2 455.242 16.1628   2
  14   2  -2 480.928 16.0022   2
 -13  -2   2 64.4380 3.09937   2
 -13  -2   2 63.2288 3.19606   2
  13  -2  -2 64.4600 3.10632   2
 -13   2   2 64.1015 3.33182   2
  13   2  -2 74.3653 2.92261   2
 -13   2   2 63.4947 3.20999   2
  13   2  -2 63.3535 2.94673   2
 -12  -2   2 1335.17 45.5039   2
  12  -2  -2 1375.64 45.5146   2
 -12  -2   2 1403.71 45.5685   2
  12   2  -2 1356.28 45.4570   2
 -12   2   2 1307.93 45.5424   2
 -12   2   2 1442.73 45.5710   2
  12   2  -2 1375.06 45.4495   2
  11  -2  -2 153.753 5.52045   2
 -11  -2   2 151.207 5.46884   2
 -11  -2   2 153.393 5.55115   2
  11   2  -2 150.649 5.41194   2
 -11   2   2 143.524 5.59826   2
  11   2  -2 155.856 5.39302   2
 -10  -2   2 227.179 8.06892   2
 -10  -2   2 239.494 8.11766   2
  10  -2  -2 232.060 8.09971   2
 -10   2   2 232.938 8.16364   2
  10   2  -2 234.488 8.00622   2
  10   2  -2 236.346 8.02923   2
 -10   2   2 233.049 8.13030   2
  -9  -2   2 1260.94 41.1363   2
   9  -2  -2 1243.22 41.1223   2
  -9  -2   2 1218.06 41.0997   2
  -9   2   2 1226.71 41.1333   2
   9   2  -2 1242.60 41.0741   2
   9   2  -2 1249.29 41.0655   2
   8  -2  -2 264.316 9.02229   2
  -8  -2   2 251.540 8.95654   2
  -8  -2   2 269.428 9.00886   2
  -8   2   2 266.081 9.05931   2
   8   2  -2 267.815 8.94660   2
   8   2  -2 267.179 8.92723   2
  -8   2   2 258.694 9.02368   2
   7  -2  -2 1060.70 35.1255   2
  -7  -2   2 1085.57 35.1233   2
  -7  -2   2 1046.14 35.0932   2
  -7   2   2 1046.84 35.1302   2
   7   2  -2 1069.99 35.0700   2
   7   2  -2 1048.26 35.0760   2
   6  -2  -2 210.334 7.10040   2
  -6  -2   2 205.518 7.03993   2
  -6  -2   2 209.734 7.06447   2
   6   2  -2 211.977 7.01772   2
   6   2  -2 207.894 7.03351   2
  -6   2   2 201.012 7.09720   2
  -6   2   2 206.625 7.10318   2
  -5  -2   2 303.889 10.2495   2
  -5  -2   2 315.331 10.2695   2
   5  -2  -2 303.052 10.2959   2
   5   2  -2 313.455 10.2354   2
   5   2  -2 309.125 10.2491   2
  -5   2   2 301.000 10.2992   2
  -5   2   2 300.913 10.2913   2
   4  -2  -2 30.6475 1.31917   2
  -4  -2   2 26.6025 1.18885   2
  -4  -2   2 24.7444 1.18280   2
  -4   2   2 24.3071 1.25729   2
  -4   2   2 27.2103 1.33376   2
   4   2  -2 27.3624 1.11053   2
   3  -2  -2 704.217 23.1809   2
  -3  -2   2 692.650 23.1442   2
   3   2  -2 709.275 23.1283   2
   3   2  -2 703.840 23.1393   2
  -3   2   2 687.981 23.1810   2
   1  -2  -2 1466.38 51.3200   1
  -1  -2   2 1557.85 50.7902   1
  -1   2   2 1523.74 51.4649   1
   1   2  -2 1313.37 50.3669   1
   0  -2   2 371.720 12.5000   2
   0  -2   2 343.771 12.4972   2
   0  -2  -2 360.115 12.5184   2
   0  -2  -2 407.699 12.5254   2
   0   2   2 336.006 12.5101   2
   0   2   2 405.237 12.5360   2
   0   2  -2 412.732 12.5084   2
  -1  -2  -2 3121.11 104.030   1
   1   2   2 3008.93 103.968   1
   2  -2   2 22.6472 1.19170   2
  -2  -2  -2 26.2353 1.23766   2
   2  -2   2 25.5687 1.21063   2
   2   2   2 23.8308 1.18956   2
   2   2   2 25.3736 1.20054   2
  -2   2  -2 26.9823 1.18641   2
   3  -2   2 5544.66 189.237   1
  -3  -2  -2 5718.46 189.260   1
   3   2   2 5566.90 189.185   1
  -3   2  -2 5699.32 189.437   1
   4  -2   2 5794.59 196.310   1
  -4  -2  -2 5803.12 196.246   1
   4   2   2 5908.80 196.366   1
  -4   2  -2 5804.97 196.463   1
  -5  -2  -2 2.44033 0.54803   2
   5  -2   2 1.95443 0.52609   2
  -5   2  -2 1.20488 0.47385   2
   5   2   2 2.36223 0.47326   2
   6  -2   2 4.55743 0.64063   2
  -6  -2  -2 4.27499 0.57592   2
   6  -2   2 3.91422 0.60293   2
   6   2   2 4.21219 0.57913   2
  -6   2  -2 3.70168 0.60038   2
  -7  -2  -2 1101.00 36.3748   2
   7  -2   2 1114.63 36.3963   2
  -7  -2  -2 1085.55 36.4002   2
   7   2   2 1102.64 36.3720   2
   7   2   2 1101.23 36.3673   2
  -7   2  -2 1078.81 36.3864   2
   8  -2   2 326.824 11.1201   2
  -8  -2  -2 337.043 11.1175   2
   8  -2   2 340.758 11.1506   2
  -8  -2  -2 317.788 11.1354   2
  -8   2  -2 314.484 11.1540   2
   8   2   2 334.551 11.0933   2
  -8   2  -2 320.518 11.1231   2
   8   2   2 325.648 11.0753   2
  -9  -2  -2 45.5802 2.37581   2
   9  -2   2 47.3410 2.34810   2
  -9  -2  -2 45.5254 2.38466   2
   9   2   2 46.9371 2.20539   2
  -9   2  -2 47.1930 2.41570   2
   9   2   2 49.0579 2.24813   2
  -9   2  -2 51.6937 2.58440   2
  10  -2   2 229.118 8.00873   2
 -10  -2  -2 234.585 8.06838   2
  10  -2   2 234.431 8.03338   2
 -10  -2  -2 224.681 7.99627   2
  10   2   2 228.617 7.95572   2
  10   2   2 230.619 7.97101   2
 -10   2  -2 224.767 8.08527   2
 -10   2  -2 230.681 8.04015   2
  11  -2   2 572.285 19.0457   2
  11  -2   2 581.850 19.0555   2
 -11  -2  -2 557.221 19.0886   2
 -11  -2  -2 550.259 19.0403   2
  11   2   2 579.283 19.0112   2
 -11   2  -2 537.637 19.0868   2
  11   2   2 568.444 19.0165   2
 -11   2  -2 582.373 19.0818   2
  12  -2   2 3.37766 0.98445   2
 -12  -2  -2 3.43300 1.07465   2
  12  -2   2 3.51638 0.92391   2
  12   2   2 3.36315 0.91720   2
 -12   2  -2 4.09064 1.22958   2
 -12   2  -2 1.98424 1.07331   2
  12   2   2 2.43533 0.87201   2
  13  -2   2 206.553 7.48642   2
  13  -2   2 209.015 7.51957   2
 -13  -2  -2 218.449 7.64252   2
 -13  -2  -2 213.957 7.57586   2
 -13   2  -2 194.485 7.66362   2
  13   2   2 213.063 7.46258   2
 -13   2  -2 205.783 7.61530   2
  13   2   2 209.802 7.44556   2
 -14  -2  -2 277.260 9.68741   2
  14  -2   2 269.232 9.53730   2
 -14  -2  -2 258.571 9.58870   2
  14  -2   2 269.983 9.57057   2
  14   2   2 269.399 9.47132   2
 -14   2  -2 266.676 9.70966   2
  14   2   2 276.285 9.49921   2
 -14   2  -2 280.188 9.67357   2
  15  -2   2 272.906 9.62416   2
 -15  -2  -2 262.784 9.65538   2
  15  -2   2 275.712 9.55364   2
 -15  -2  -2 283.837 9.78187   2
  15   2   2 274.155 9.52669   2
 -15   2  -2 260.322 9.75015   2
 -15   2  -2 278.144 9.75766   2
  15   2   2 259.310 9.48183   2
  16  -2   2 240.863 8.57731   2
  16  -2   2 244.669 8.65562   2
 -16  -2  -2 245.016 8.79857   2
 -16  -2  -2 227.945 8.68368   2
 -16   2  -2 245.553 8.79781   2
 -16   2  -2 226.377 8.81845   2
  16   2   2 238.636 8.52944   2
 -17  -2  -2 13.9351 1.76586   2
  17  -2   2 22.8437 2.48885   2
  17  -2   2 14.7444 1.47833   2
 -17  -2  -2 17.9193 1.78589   2
 -17   2  -2 19.6739 1.90973   2
  17   2   2 19.7508 2.21679   2
 -17   2  -2 17.9434 1.83549   2
 -18  -2  -2 24.6563 2.96152   2
  18  -2   2 27.4295 2.65191   2
 -18   2  -2 20.4350 1.92256   2
 -18   2  -2 29.2152 2.93990   2
 -19  -2  -2 30.2613 3.16525   2
 -19  -2  -2 33.1237 3.17766   2
 -19   2  -2 33.6565 3.25270   2
 -19   2  -2 21.6931 2.07366   2
  19   2   2 26.6556 2.51768   2
 -20  -2  -2 15.6341 1.83081   2
 -20  -2  -2 13.5681 1.80031   2
 -20   2  -2 15.2130 1.97617   2
  20   2   2 14.0805 1.50141   2
 -20   2  -2 15.5717 1.79372   2
 -21  -2  -2 0.98448 1.59464   2
 -21  -2  -2 1.32859 1.58748   2
  21   2   2 2.55105 1.22314   2
 -21   2  -2 1.13472 1.63880   2
 -21   2  -2 2.99373 1.71534   2
 -22  -2  -2 1.49523 1.70454   2
  22  -2   2 3.44503 1.27351   2
 -22  -2  -2 2.83375 1.82160   2
  22   2   2 3.55602 1.32070   2
 -22   2  -2 1.59486 1.77438   2
 -22   2  -2 -1.0621 1.72822   2
 -23  -2  -2 6.18471 1.87987   2
  23  -2   2 5.52967 1.36830   2
 -23  -2  -2 3.99250 1.95282   2
 -23   2  -2 4.82015 2.02408   2
 -23   2  -2 2.70552 1.92710   2
  23   2   2 3.75660 1.38329   2
  24  -2   2 45.4174 3.20391   2
 -24  -2  -2 50.3161 4.23055   2
  24   2   2 46.9137 3.26431   2
 -24   2  -2 49.4368 4.25562   2
 -25  -2  -2 -0.5923 1.96726   2
 -25   2  -2 -1.1163 1.96083   2
 -26  -2  -2 1.55622 2.11083   2
 -26   2  -2 5.40504 2.21660   2
 -26  -3   2 4.60739 2.05508   2
 -26   3   2 4.64283 2.12462   2
 -25  -3   2 -0.4258 1.91576   2
 -25   3   2 0.28629 1.97396   2
  24  -3  -2 7.91162 1.85139   2
 -24  -3   2 6.20962 1.93814   2
 -24   3   2 6.90313 2.08977   2
 -23  -3   2 35.4340 3.74232   2
 -23  -3   2 34.0395 3.77387   2
  23  -3  -2 37.6553 2.78301   2
 -23   3   2 40.7862 3.90107   2
 -23   3   2 29.1599 3.25057   2
  23   3  -2 39.6464 2.71320   2
 -22  -3   2 5.13388 1.76380   2
 -22  -3   2 4.24581 1.76877   2
  22  -3  -2 4.34640 1.25143   2
 -22   3   2 4.36778 1.86493   2
  22   3  -2 2.83074 1.26623   2
 -21  -3   2 63.4322 4.04278   2
 -21  -3   2 57.1337 4.03321   2
  21  -3  -2 65.0740 3.35482   2
  21   3  -2 62.9120 3.30484   2
 -21   3   2 71.3728 4.21938   2
 -20  -3   2 -0.3380 1.43278   2
  20  -3  -2 -0.1318 1.18143   2
 -20  -3   2 0.14974 1.52572   2
  20   3  -2 -0.6707 1.08755   2
 -20   3   2 0.24526 1.57047   2
 -19  -3   2 55.6329 3.58101   2
 -19  -3   2 63.9156 3.72491   2
  19  -3  -2 60.8365 3.30569   2
  19   3  -2 63.3774 3.15655   2
 -19   3   2 62.0140 3.87489   2
 -18  -3   2 27.3095 2.85391   2
 -18  -3   2 22.4893 2.67748   2
  18  -3  -2 24.7530 2.29151   2
  18   3  -2 25.1423 2.25953   2
 -18   3   2 25.1977 3.12744   2
 -18   3   2 24.1492 2.92818   2
 -17  -3   2 60.7749 3.35835   2
  17  -3  -2 52.9186 2.90250   2
  17  -3  -2 51.9790 3.12437   2
 -17  -3   2 51.4229 3.22225   2
 -17   3   2 49.9461 3.47231   2
  17   3  -2 56.0695 2.89009   2
 -17   3   2 61.7244 3.46605   2
 -16  -3   2 2.94246 1.20330   2
  16  -3  -2 1.55116 0.97837   2
  16  -3  -2 2.33218 1.15545   2
 -16  -3   2 0.22471 1.25533   2
  16   3  -2 1.72666 0.92955   2
 -16   3   2 3.36106 1.38996   2
  16   3  -2 2.50284 1.04381   2
 -16   3   2 1.40846 1.35898   2
 -15  -3   2 0.09219 1.22376   2
 -15  -3   2 -0.4092 1.11130   2
  15  -3  -2 1.27120 1.08154   2
  15   3  -2 0.84016 1.01832   2
 -15   3   2 -0.1302 1.22924   2
 -15   3   2 0.60961 1.31580   2
  15   3  -2 -0.4775 0.88145   2
  14  -3  -2 613.143 20.6275   2
 -14  -3   2 581.034 20.5871   2
 -14  -3   2 634.608 20.6913   2
  14   3  -2 612.336 20.5313   2
  14   3  -2 615.897 20.5012   2
 -14   3   2 618.809 20.7013   2
 -14   3   2 598.286 20.7001   2
  13  -3  -2 149.048 5.60428   2
 -13  -3   2 159.576 5.66683   2
 -13  -3   2 144.352 5.52558   2
 -13   3   2 146.116 5.68246   2
  13   3  -2 149.580 5.37218   2
 -13   3   2 137.962 5.73560   2
  13   3  -2 145.462 5.44411   2
 -12  -3   2 794.664 26.0228   2
 -12  -3   2 776.165 25.9630   2
  12  -3  -2 779.979 25.9947   2
 -12   3   2 756.406 26.0191   2
  12   3  -2 772.945 25.8840   2
  12   3  -2 780.406 25.9116   2
 -12   3   2 775.058 26.0392   2
  11  -3  -2 11.0325 1.42106   2
 -11  -3   2 19.1628 1.82730   2
  11  -3  -2 16.9841 1.25705   2
 -11  -3   2 13.7481 1.68150   2
 -11   3   2 16.0053 1.91491   2
  11   3  -2 15.2619 1.48568   2
 -11   3   2 14.6273 1.26584   2
  11   3  -2 17.1362 1.59090   2
 -10  -3   2 313.108 10.8938   2
  10  -3  -2 324.910 10.9712   2
 -10   3   2 309.538 10.9938   2
 -10   3   2 324.345 10.9847   2
  10   3  -2 325.540 10.8458   2
  10   3  -2 324.958 10.8768   2
  -9  -3   2 743.248 25.0479   2
  -9  -3   2 758.815 25.0899   2
   9  -3  -2 762.497 25.0988   2
   9   3  -2 760.716 25.0053   2
  -9   3   2 748.615 25.1026   2
   9   3  -2 738.624 25.0218   2
  -8  -3   2 825.435 27.6273   2
   8  -3  -2 834.282 27.6735   2
  -8  -3   2 820.314 27.6567   2
   8   3  -2 839.965 27.6106   2
   8   3  -2 836.395 27.5845   2
  -8   3   2 830.284 27.6786   2
  -7  -3   2 379.604 12.4056   2
   7  -3  -2 372.958 12.4400   2
  -7  -3   2 349.362 12.3529   2
   7  -3  -2 359.415 12.3774   2
  -7   3   2 372.611 12.4227   2
  -7   3   2 364.981 12.4477   2
   7   3  -2 365.583 12.3595   2
   7   3  -2 378.648 12.3370   2
  -6  -3   2 13.0439 1.23533   2
   6  -3  -2 15.8430 1.48939   2
  -6  -3   2 16.0082 1.30585   2
   6   3  -2 14.6388 1.10671   2
  -6   3   2 13.4480 1.39243   2
  -6   3   2 12.0725 1.50315   2
   6   3  -2 13.9790 1.27151   2
  -5  -3   2 309.263 10.4310   2
  -5  -3   2 319.707 10.4454   2
   5  -3  -2 310.488 10.4923   2
   5  -3  -2 312.351 10.4528   2
   5   3  -2 310.387 10.4305   2
  -5   3   2 299.454 10.4921   2
  -5   3   2 304.799 10.4709   2
   5   3  -2 320.459 10.4052   2
  -4  -3   2 161.371 5.61816   2
   4  -3  -2 165.031 5.68124   2
  -4  -3   2 164.332 5.61316   2
   4  -3  -2 168.000 5.63359   2
  -4   3   2 163.406 5.68886   2
  -4   3   2 163.636 5.66368   2
   4   3  -2 166.872 5.57776   2
   4   3  -2 162.876 5.61164   2
  -3  -3   2 2149.91 73.0111   1
   3  -3  -2 2198.98 74.2719   1
   3  -3  -2 2167.60 73.9384   1
   3   3  -2 1875.97 72.5949   1
   2  -3  -2 1248.02 41.2679   2
   1  -3  -2 2558.19 87.8848   1
  -1  -3   2 2570.11 87.3393   1
  -1   3   2 2464.75 87.7664   1
   1   3  -2 2546.32 87.1721   1
   0  -3  -2 879.043 28.5902   2
   0  -3  -2 861.082 28.5932   2
   0   3   2 877.157 28.5976   2
   0   3  -2 830.591 28.5684   2
   0   3   2 868.923 28.5962   2
   1  -3   2 1025.67 37.8346   1
  -1  -3  -2 1021.53 38.0136   1
   1   3   2 1013.11 38.0254   1
  -2  -3  -2 3212.51 110.028   1
   2  -3   2 3236.97 110.156   1
   2   3   2 3179.20 110.234   1
   3  -3   2 3569.64 121.592   1
  -3  -3  -2 3668.89 121.553   1
   3   3   2 3507.45 121.604   1
  -3   3  -2 3447.13 121.691   1
   4  -3   2 10.0995 1.06892   2
  -4  -3  -2 9.49625 1.05063   2
   4   3   2 9.48197 0.95697   2
   4   3   2 10.7136 1.07766   2
  -4   3  -2 8.35525 0.70209   2
  -4   3  -2 7.19780 0.62271   2
  -5  -3  -2 728.020 24.7787   2
   5  -3   2 754.757 24.8125   2
   5  -3   2 739.760 24.7980   2
  -5  -3  -2 749.652 24.8125   2
  -5   3  -2 750.824 24.8056   2
   5   3   2 745.821 24.7863   2
   5   3   2 755.667 24.7981   2
   6  -3   2 479.129 16.3112   2
  -6  -3  -2 485.164 16.3101   2
   6  -3   2 488.341 16.3136   2
  -6  -3  -2 491.620 16.2804   2
   6   3   2 493.874 16.2913   2
  -6   3  -2 482.394 16.2981   2
  -6   3  -2 480.348 16.3033   2
   6   3   2 493.422 16.2761   2
  -7  -3  -2 793.758 26.5290   2
  -7  -3  -2 787.933 26.4869   2
   7  -3   2 804.339 26.5204   2
   7  -3   2 782.567 26.4939   2
   7   3   2 796.360 26.4792   2
   7   3   2 809.988 26.4927   2
  -7   3  -2 798.232 26.5120   2
  -8  -3  -2 20.7823 1.69566   2
  -8  -3  -2 25.0142 1.87610   2
   8  -3   2 25.3014 1.85120   2
   8  -3   2 21.5363 1.89684   2
  -8   3  -2 24.1991 1.91068   2
   8   3   2 20.7057 1.60024   2
   8   3   2 24.6220 1.74735   2
   9  -3   2 241.257 8.44601   2
  -9  -3  -2 242.947 8.39689   2
  -9  -3  -2 237.317 8.44583   2
   9  -3   2 248.038 8.44640   2
   9   3   2 244.471 8.36371   2
  -9   3  -2 251.021 8.52333   2
  -9   3  -2 235.512 8.43426   2
   9   3   2 244.291 8.39513   2
 -10  -3  -2 33.3059 2.03795   2
  10  -3   2 33.6905 2.20649   2
 -10  -3  -2 34.0363 2.16502   2
  10  -3   2 35.4608 2.10342   2
  10   3   2 32.1296 2.01246   2
 -10   3  -2 31.3299 2.36236   2
 -10   3  -2 28.8970 2.11323   2
  10   3   2 33.3646 1.89542   2
  11  -3   2 141.125 5.30748   2
  11  -3   2 140.959 5.29937   2
 -11  -3  -2 149.777 5.28335   2
 -11  -3  -2 144.658 5.35329   2
 -11   3  -2 137.713 5.33116   2
  11   3   2 142.449 5.17711   2
 -11   3  -2 138.788 5.40900   2
  11   3   2 137.720 5.23529   2
  12  -3   2 9.75729 1.21188   2
 -12  -3  -2 7.13672 1.24730   2
  12  -3   2 9.69965 1.14626   2
  12   3   2 7.15356 1.00388   2
  12   3   2 7.98866 1.11162   2
 -12   3  -2 7.29455 1.19451   2
  13  -3   2 9.90298 1.18218   2
 -13  -3  -2 10.7925 1.22603   2
  13  -3   2 12.7374 1.32679   2
 -13  -3  -2 14.4889 1.46925   2
 -13   3  -2 11.4647 1.34264   2
 -13   3  -2 12.2156 1.48876   2
  13   3   2 11.5679 1.14604   2
 -14  -3  -2 54.3654 3.20178   2
 -14  -3  -2 57.2565 3.35571   2
  14  -3   2 54.4126 3.10568   2
  14  -3   2 63.9850 3.18926   2
 -14   3  -2 61.2075 3.38406   2
 -14   3  -2 49.2192 3.53333   2
  14   3   2 56.8089 2.90377   2
 -15  -3  -2 251.317 9.06213   2
 -15  -3  -2 241.199 8.95646   2
  15  -3   2 247.224 8.88207   2
  15  -3   2 251.090 8.96285   2
 -15   3  -2 257.585 9.06138   2
  15   3   2 248.235 8.79474   2
 -15   3  -2 238.428 9.11226   2
  16  -3   2 239.538 8.81436   2
  16  -3   2 247.847 8.73636   2
 -16  -3  -2 227.134 8.80189   2
 -16  -3  -2 254.194 8.95920   2
 -16   3  -2 250.649 8.97841   2
 -16   3  -2 234.593 8.98445   2
  16   3   2 240.052 8.63284   2
  17  -3   2 345.230 11.9806   2
 -17  -3  -2 355.137 12.2291   2
  17  -3   2 343.902 12.0858   2
 -17  -3  -2 329.403 12.1064   2
  17   3   2 338.068 11.9240   2
 -17   3  -2 329.204 12.1991   2
 -17   3  -2 360.859 12.2608   2
 -18  -3  -2 1.26368 1.39095   2
  18  -3   2 2.04600 1.18254   2
 -18  -3  -2 0.99988 1.54792   2
 -18   3  -2 2.12772 1.58098   2
 -18   3  -2 4.13702 1.61049   2
  18   3   2 0.93859 1.26490   2
 -19  -3  -2 42.4729 3.27447   2
 -19  -3  -2 44.7175 3.39923   2
  19  -3   2 44.7315 2.88364   2
 -19   3  -2 41.1086 3.63756   2
  19   3   2 41.1066 2.83267   2
 -19   3  -2 45.2025 3.50679   2
 -20  -3  -2 22.3792 2.13287   2
 -20  -3  -2 19.5320 2.02154   2
  20   3   2 23.5084 2.48557   2
 -20   3  -2 18.7670 1.98479   2
 -21  -3  -2 2.65848 1.71910   2
 -21  -3  -2 2.02843 1.71857   2
  21   3   2 3.00294 1.29353   2
 -21   3  -2 3.52056 1.76379   2
 -22  -3  -2 0.31467 1.75483   2
 -22  -3  -2 0.64264 1.72344   2
 -22   3  -2 -0.9518 1.78422   2
  22   3   2 0.59559 1.23563   2
 -23  -3  -2 9.24836 2.01493   2
  23  -3   2 7.76295 1.44406   2
 -23  -3  -2 8.60061 2.08489   2
 -23   3  -2 5.26310 1.62402   2
  23   3   2 7.40402 1.52395   2
 -23   3  -2 6.65173 2.09149   2
  24  -3   2 6.61302 1.47482   2
 -24  -3  -2 3.25648 2.00226   2
 -24   3  -2 7.19481 2.20285   2
  24   3   2 4.87525 1.60428   2
 -25  -3  -2 16.3932 2.35350   2
 -25   3  -2 16.6241 2.39701   2
 -26  -3  -2 1.39946 2.08395   2
 -26   3  -2 -0.2866 2.12289   2
 -25  -4   2 17.2484 2.35618   2
 -25   4   2 11.1272 2.37164   2
 -24  -4   2 4.11727 1.94383   2
 -24   4   2 3.20257 1.99313   2
 -23  -4   2 36.7801 3.83023   2
  23  -4  -2 35.9310 2.75038   2
 -23  -4   2 32.2424 3.76507   2
  23   4  -2 36.1772 2.71911   2
 -23   4   2 38.0236 3.40623   2
 -23   4   2 38.8453 3.86449   2
  22  -4  -2 19.8698 2.40769   2
 -22  -4   2 16.5717 2.02049   2
 -22  -4   2 17.6055 2.12969   2
  22   4  -2 24.2266 2.40759   2
 -22   4   2 18.9485 2.20985   2
 -22   4   2 18.3864 1.97834   2
  21  -4  -2 5.26211 1.36211   2
 -21  -4   2 9.38425 1.70880   2
 -21  -4   2 5.90411 1.75580   2
 -21   4   2 7.62289 1.93661   2
  21   4  -2 8.79690 1.34728   2
 -21   4   2 5.45005 1.50125   2
 -20  -4   2 27.1809 2.97693   2
  20  -4  -2 27.4869 2.58724   2
 -20  -4   2 26.1486 3.12267   2
 -20   4   2 28.0483 2.84030   2
 -20   4   2 20.8518 2.14086   2
  20   4  -2 25.6150 2.40982   2
  19  -4  -2 82.4095 3.79381   2
 -19  -4   2 81.5280 4.17505   2
 -19  -4   2 91.7975 4.36540   2
  19   4  -2 83.5539 3.80156   2
 -19   4   2 88.8311 4.45283   2
 -19   4   2 77.7051 4.12109   2
 -18  -4   2 34.5208 3.03059   2
 -18  -4   2 26.3886 2.76270   2
  18  -4  -2 28.6259 2.35051   2
 -18   4   2 27.7599 2.69057   2
 -18   4   2 34.2536 3.13861   2
  18   4  -2 30.5082 2.39786   2
 -17  -4   2 27.8427 2.68366   2
  17  -4  -2 29.7747 2.54532   2
 -17  -4   2 30.7138 2.87180   2
 -17   4   2 32.3461 2.71131   2
 -17   4   2 36.9418 3.01893   2
  17   4  -2 30.6249 2.36162   2
 -16  -4   2 62.9114 3.31729   2
  16  -4  -2 63.3578 3.31472   2
 -16  -4   2 62.2472 3.49922   2
 -16   4   2 57.2683 3.32020   2
 -16   4   2 65.2342 3.60621   2
  16   4  -2 61.9974 3.10022   2
  16   4  -2 62.4857 2.92294   2
 -15  -4   2 -0.3123 1.10157   2
  15  -4  -2 0.17282 1.13620   2
 -15  -4   2 0.59227 1.29529   2
  15   4  -2 -0.9012 1.03696   2
 -15   4   2 0.93101 1.18304   2
  15   4  -2 0.27585 0.89090   2
 -15   4   2 0.23066 1.36633   2
 -14  -4   2 9.40024 1.39280   2
  14  -4  -2 6.01915 1.27313   2
 -14  -4   2 6.91866 1.23340   2
 -14   4   2 5.51459 1.33831   2
  14   4  -2 6.80689 1.14732   2
 -14   4   2 7.99406 1.33115   2
  14   4  -2 8.48290 1.00582   2
  13  -4  -2 143.613 5.48376   2
 -13  -4   2 145.232 5.52839   2
 -13  -4   2 136.060 5.38884   2
  13  -4  -2 146.024 5.29841   2
  13   4  -2 139.722 5.21813   2
 -13   4   2 134.309 5.47300   2
 -13   4   2 144.712 5.59614   2
  13   4  -2 146.386 5.32889   2
 -12  -4   2 249.113 8.84322   2
  12  -4  -2 260.924 8.76815   2
  12  -4  -2 249.176 8.84280   2
 -12  -4   2 250.671 8.74768   2
  12   4  -2 251.372 8.71454   2
  12   4  -2 247.707 8.63702   2
 -12   4   2 246.816 8.87874   2
 -12   4   2 247.656 8.83613   2
 -11  -4   2 8.19183 0.97164   2
  11  -4  -2 10.5854 1.04465   2
 -11  -4   2 8.62296 1.07800   2
  11  -4  -2 5.80299 1.03612   2
  11   4  -2 7.58484 0.82949   2
 -11   4   2 9.49969 1.08214   2
  11   4  -2 8.20156 0.96933   2
  10  -4  -2 40.8727 2.40875   2
 -10  -4   2 39.8847 2.27079   2
  10  -4  -2 42.6181 2.32428   2
 -10  -4   2 47.7275 2.32325   2
 -10   4   2 44.8386 2.34288   2
  10   4  -2 46.1636 2.22995   2
  10   4  -2 44.7854 2.05212   2
 -10   4   2 44.6437 2.47948   2
   9  -4  -2 1120.53 37.3998   2
   9  -4  -2 1144.01 37.4474   2
  -9  -4   2 1158.38 37.4444   2
  -9  -4   2 1090.06 37.3737   2
   9   4  -2 1129.89 37.3346   2
  -9   4   2 1117.68 37.4425   2
   9   4  -2 1126.56 37.3655   2
  -9   4   2 1122.81 37.4488   2
   8  -4  -2 536.459 17.6631   2
   8  -4  -2 526.542 17.6995   2
  -8  -4   2 541.410 17.6740   2
  -8  -4   2 519.568 17.6234   2
  -8   4   2 512.356 17.6851   2
   8   4  -2 537.823 17.5822   2
  -8   4   2 514.217 17.7076   2
   8   4  -2 523.186 17.6195   2
   7  -4  -2 296.902 10.1098   2
  -7  -4   2 300.594 10.0574   2
  -7  -4   2 294.820 10.0146   2
  -7   4   2 291.254 10.1174   2
   7   4  -2 294.707 10.0152   2
   7   4  -2 298.673 9.96556   2
  -7   4   2 286.609 10.0808   2
  -6  -4   2 172.457 6.03567   2
   6  -4  -2 176.070 6.15519   2
   6  -4  -2 164.186 6.08842   2
  -6  -4   2 177.938 6.06424   2
  -6   4   2 172.304 6.15935   2
   6   4  -2 173.857 5.97404   2
  -6   4   2 171.179 6.11152   2
   6   4  -2 176.213 6.04270   2
   5  -4  -2 1013.06 32.9565   2
  -5  -4   2 1003.16 32.9484   2
   5  -4  -2 997.146 32.9915   2
  -5  -4   2 947.878 32.9254   2
  -5   4   2 994.524 32.9976   2
   5   4  -2 1022.84 32.9075   2
   5   4  -2 979.448 32.9306   2
  -5   4   2 990.416 32.9770   2
   4  -4  -2 5485.51 184.633   1
   4  -4  -2 5400.38 184.902   1
  -4  -4   2 5421.62 183.600   1
   4   4  -2 5352.32 183.736   1
  -3  -4   2 862.290 28.3848   2
   3  -4  -2 857.839 28.4179   2
   3  -4  -2 865.045 28.3957   2
  -3  -4   2 861.886 28.3777   2
   3   4  -2 858.328 28.3487   2
  -3   4   2 829.980 28.4044   2
  -3   4   2 854.990 28.4209   2
  -2  -4   2 31.3197 1.60510   2
   2  -4  -2 34.1863 1.71744   2
   2  -4  -2 34.6656 1.69762   2
  -2  -4   2 35.4565 1.63462   2
  -2   4   2 33.1622 1.69771   2
  -2   4   2 33.8216 1.72967   2
   2   4  -2 34.9298 1.53461   2
   1  -4  -2 151.892 5.23302   2
   1  -4  -2 153.415 5.23180   2
  -1  -4   2 146.696 5.19207   2
  -1  -4   2 146.442 5.20364   2
   1   4  -2 150.958 5.17652   2
  -1   4   2 151.386 5.23943   2
  -1   4   2 148.943 5.23862   2
   0  -4  -2 1936.14 64.0512   2
   1  -4   2 851.455 27.9831   2
  -1  -4  -2 841.492 28.0061   2
   1  -4   2 829.003 27.9798   2
  -1  -4  -2 847.645 27.9846   2
   1   4   2 848.199 27.9896   2
   1   4   2 851.095 27.9981   2
  -1   4  -2 823.936 27.9645   2
  -1   4  -2 855.147 27.9785   2
   2  -4   2 125.891 4.36512   2
   2  -4   2 119.911 4.35799   2
  -2  -4  -2 125.742 4.40222   2
  -2  -4  -2 115.670 4.34099   2
   2   4   2 124.167 4.38592   2
  -2   4  -2 120.438 4.33907   2
  -2   4  -2 128.532 4.37438   2
   2   4   2 122.902 4.34710   2
   3  -4   2 42.8292 1.92926   2
  -3  -4  -2 42.7021 1.96179   2
   3  -4   2 41.4650 1.92727   2
  -3  -4  -2 39.6414 1.89826   2
   3   4   2 42.6919 1.95575   2
  -3   4  -2 42.1416 1.90280   2
  -3   4  -2 44.7308 1.95376   2
   3   4   2 42.9254 1.86445   2
  -4  -4  -2 770.318 25.4955   2
   4  -4   2 753.594 25.4868   2
  -4  -4  -2 762.678 25.4617   2
   4  -4   2 772.190 25.4739   2
  -4   4  -2 755.593 25.4750   2
   4   4   2 791.107 25.4708   2
  -4   4  -2 748.155 25.4777   2
   4   4   2 777.156 25.4840   2
   5  -4   2 14.5160 1.52688   2
  -5  -4  -2 14.7287 1.57099   2
  -5  -4  -2 13.9695 1.44605   2
  -5   4  -2 10.6922 1.00273   2
   5   4   2 14.5341 1.35543   2
   5   4   2 13.5199 1.48768   2
  -5   4  -2 15.7497 1.51872   2
  -6  -4  -2 45.8007 2.25124   2
  -6  -4  -2 48.7006 2.35699   2
   6  -4   2 46.6056 2.37658   2
   6   4   2 48.2444 2.34731   2
  -6   4  -2 50.1685 2.38564   2
  -6   4  -2 47.1687 2.38457   2
   6   4   2 45.0939 2.18661   2
   7  -4   2 1151.59 35.5860   2
   7  -4   2 1085.75 35.5889   2
  -7  -4  -2 1074.60 35.5785   2
  -7  -4  -2 1034.41 35.5316   2
   7   4   2 1082.79 35.5594   2
  -7   4  -2 1052.63 35.5651   2
   7   4   2 1053.17 35.5276   2
  -7   4  -2 1030.00 35.5666   2
  -8  -4  -2 311.972 10.7617   2
  -8  -4  -2 316.113 10.8082   2
   8  -4   2 311.562 10.8076   2
   8   4   2 321.798 10.7669   2
  -8   4  -2 310.250 10.7998   2
  -8   4  -2 312.610 10.7994   2
   8   4   2 321.750 10.7303   2
  -9  -4  -2 340.256 11.6339   2
   9  -4   2 351.661 11.6848   2
  -9  -4  -2 337.409 11.6749   2
   9  -4   2 339.743 11.6640   2
   9   4   2 338.268 11.5764   2
   9   4   2 348.924 11.6264   2
  -9   4  -2 327.845 11.6495   2
  -9   4  -2 344.501 11.6776   2
 -10  -4  -2 37.9909 2.17411   2
  10  -4   2 38.0945 2.33776   2
 -10  -4  -2 37.1136 2.28551   2
  10  -4   2 37.6681 2.32933   2
 -10   4  -2 36.0598 2.30363   2
 -10   4  -2 37.0614 2.23736   2
  10   4   2 36.9561 2.03534   2
  10   4   2 40.6656 2.17745   2
 -11  -4  -2 27.2147 2.20069   2
 -11  -4  -2 25.0098 1.96280   2
  11  -4   2 25.5424 2.20547   2
  11  -4   2 22.6857 2.22687   2
  11   4   2 28.3848 2.00954   2
 -11   4  -2 19.5517 2.17385   2
  11   4   2 24.0341 1.85102   2
 -11   4  -2 24.2760 2.07077   2
 -12  -4  -2 71.3587 3.56819   2
  12  -4   2 77.2737 3.54128   2
  12  -4   2 75.4327 3.53579   2
 -12  -4  -2 70.9778 3.44442   2
  12   4   2 85.5949 3.37259   2
 -12   4  -2 78.5330 3.56589   2
  12   4   2 77.3687 3.27500   2
 -12   4  -2 74.3808 3.52142   2
 -13  -4  -2 2.94227 1.30470   2
  13  -4   2 4.43006 1.23648   2
 -13  -4  -2 4.08179 1.14372   2
  13  -4   2 2.63800 1.19548   2
  13   4   2 3.02434 0.98496   2
 -13   4  -2 2.37482 1.30407   2
 -14  -4  -2 25.9936 2.79966   2
 -14  -4  -2 28.2971 2.54338   2
  14  -4   2 25.7741 2.68423   2
  14  -4   2 29.6513 2.66690   2
 -14   4  -2 32.6294 2.88274   2
  14   4   2 31.4355 2.27389   2
 -15  -4  -2 598.283 20.0242   2
 -15  -4  -2 576.716 19.8901   2
  15  -4   2 587.839 19.8826   2
  15  -4   2 571.586 19.9271   2
 -15   4  -2 603.022 20.0028   2
  15   4   2 574.110 19.7786   2
 -16  -4  -2 457.555 16.6441   2
  16  -4   2 488.297 16.6861   2
  16  -4   2 476.909 16.6009   2
 -16  -4  -2 507.232 16.8069   2
  16   4   2 469.697 16.5049   2
 -16   4  -2 506.832 16.8026   2
 -17  -4  -2 3.46455 1.50798   2
  17  -4   2 3.28994 1.31121   2
  17  -4   2 2.70533 1.27394   2
  17   4   2 2.14757 1.58723   2
 -17   4  -2 1.79650 1.58791   2
 -17   4  -2 2.09565 1.25784   2
 -18  -4  -2 35.2909 3.07133   2
 -18  -4  -2 46.6509 3.35707   2
  18  -4   2 39.4880 2.82386   2
 -18   4  -2 39.6512 3.02585   2
 -18   4  -2 39.8217 3.35750   2
  18   4   2 40.4431 2.76119   2
 -19  -4  -2 3.47856 1.46093   2
 -19  -4  -2 6.22255 1.68147   2
  19  -4   2 3.48273 1.20027   2
 -19   4  -2 6.15714 1.75852   2
 -19   4  -2 3.97409 1.41736   2
  19   4   2 3.48342 1.23741   2
 -20  -4  -2 11.9860 1.79437   2
 -20  -4  -2 10.2163 1.85632   2
  20  -4   2 11.7757 1.45113   2
 -20   4  -2 10.4653 1.55864   2
 -20   4  -2 10.8872 1.95896   2
  20   4   2 9.49272 1.44206   2
 -21  -4  -2 0.23155 1.61047   2
 -21  -4  -2 -0.5455 1.62856   2
 -21   4  -2 -1.1374 1.36075   2
  21   4   2 -0.4171 1.21834   2
 -21   4  -2 -1.0804 1.70338   2
 -22  -4  -2 -0.2474 1.75500   2
 -22  -4  -2 -1.3694 1.70184   2
 -22   4  -2 0.28543 1.43016   2
  22   4   2 -0.1860 1.28906   2
 -22   4  -2 0.89450 1.77196   2
 -23  -4  -2 44.5612 4.16924   2
 -23  -4  -2 43.4076 4.06075   2
  23  -4   2 42.9666 3.25247   2
  23   4   2 47.1944 3.24907   2
 -23   4  -2 37.3623 3.57139   2
 -23   4  -2 50.9363 4.22181   2
 -24  -4  -2 13.3050 2.21277   2
  24  -4   2 10.1206 1.58588   2
 -24   4  -2 15.7147 2.44979   2
 -25  -4  -2 2.35737 2.03495   2
 -25   4  -2 1.18142 2.11675   2
 -25  -5   2 -0.7365 1.92715   2
 -25   5   2 -4.2236 1.97496   2
 -24  -5   2 4.31754 1.95650   2
 -24   5   2 3.45901 2.06282   2
  23  -5  -2 13.9149 1.56400   2
 -23  -5   2 9.79590 2.04330   2
 -23  -5   2 10.3923 1.91598   2
  23   5  -2 10.6779 1.45826   2
 -23   5   2 13.3511 2.11620   2
 -23   5   2 8.96849 1.73177   2
  22  -5  -2 3.68436 1.29947   2
 -22  -5   2 5.93349 1.78512   2
 -22  -5   2 4.35560 1.72318   2
  22   5  -2 6.80329 1.34817   2
 -22   5   2 6.05013 1.65443   2
 -22   5   2 6.50202 1.99845   2
 -21  -5   2 106.579 5.21198   2
 -21  -5   2 100.535 5.00452   2
  21  -5  -2 103.713 4.52538   2
 -21   5   2 101.374 4.95846   2
  21   5  -2 107.772 4.49420   2
 -21   5   2 115.564 5.38291   2
  20  -5  -2 17.2549 1.57988   2
 -20  -5   2 16.2795 1.85406   2
 -20  -5   2 17.2374 2.03566   2
  20   5  -2 22.4466 2.34743   2
 -20   5   2 17.2116 2.09083   2
 -20   5   2 18.9870 1.88848   2
  19  -5  -2 270.104 10.0974   2
 -19  -5   2 297.196 10.5040   2
 -19  -5   2 268.356 10.3092   2
  19   5  -2 287.594 10.1112   2
 -19   5   2 273.845 10.3962   2
 -19   5   2 313.286 10.5998   2
 -18  -5   2 22.2697 2.64717   2
  18  -5  -2 24.4400 2.50654   2
 -18  -5   2 21.7256 1.92029   2
 -18   5   2 16.4454 1.89635   2
 -18   5   2 16.1355 1.68458   2
  18   5  -2 20.3694 2.25114   2
 -17  -5   2 27.8253 2.85800   2
 -17  -5   2 21.6452 2.56075   2
  17   5  -2 25.7175 2.30475   2
 -17   5   2 21.6123 2.65339   2
 -17   5   2 26.0472 2.97223   2
 -16  -5   2 3.77184 1.38543   2
 -16  -5   2 1.18051 1.21675   2
  16  -5  -2 5.04808 1.28845   2
  16   5  -2 2.40607 0.93716   2
  16   5  -2 2.25513 1.09255   2
 -16   5   2 3.88091 1.51783   2
 -16   5   2 3.88788 1.31145   2
  15  -5  -2 230.468 8.63661   2
 -15  -5   2 240.418 8.73220   2
 -15  -5   2 229.248 8.56501   2
  15  -5  -2 239.721 8.46705   2
  15   5  -2 234.852 8.34748   2
  15   5  -2 244.475 8.47396   2
 -15   5   2 254.570 8.81781   2
 -15   5   2 230.530 8.68802   2
 -14  -5   2 -0.7175 1.21683   2
  14  -5  -2 -0.0433 1.18141   2
 -14  -5   2 -1.7723 1.07915   2
  14   5  -2 -0.6160 0.86035   2
  14   5  -2 0.30971 1.02316   2
 -14   5   2 -1.9667 1.36494   2
 -14   5   2 -1.6631 1.11816   2
 -13  -5   2 671.197 23.2513   2
  13  -5  -2 772.121 23.3266   2
  13  -5  -2 691.965 23.3460   2
 -13  -5   2 689.451 23.3577   2
  13   5  -2 678.590 23.2142   2
  13   5  -2 672.488 23.1444   2
 -13   5   2 691.682 23.3791   2
 -13   5   2 668.758 23.3456   2
  12  -5  -2 63.6407 3.23936   2
 -12  -5   2 59.0520 3.15593   2
 -12  -5   2 63.3463 3.01824   2
 -12   5   2 66.3587 3.33665   2
 -12   5   2 60.5887 3.18489   2
  12   5  -2 60.5840 2.97729   2
  12   5  -2 58.5619 2.72978   2
 -11  -5   2 502.169 16.9001   2
 -11  -5   2 490.474 16.8384   2
  11  -5  -2 502.288 16.9199   2
  11  -5  -2 495.629 16.8538   2
  11   5  -2 491.689 16.7319   2
 -11   5   2 498.787 16.9214   2
 -11   5   2 509.050 16.9563   2
  11   5  -2 495.475 16.7981   2
  10  -5  -2 135.451 5.21972   2
  10  -5  -2 133.446 5.15987   2
 -10  -5   2 135.384 5.08062   2
 -10  -5   2 130.891 5.16174   2
  10   5  -2 137.306 5.05987   2
 -10   5   2 152.433 5.31859   2
  10   5  -2 141.589 4.95581   2
 -10   5   2 134.197 5.20713   2
   9  -5  -2 506.405 17.1535   2
  -9  -5   2 535.876 17.1813   2
   9  -5  -2 498.144 17.1961   2
  -9  -5   2 511.084 17.1102   2
   9   5  -2 518.168 17.0498   2
  -9   5   2 497.529 17.1870   2
   9   5  -2 497.848 17.0938   2
  -9   5   2 506.198 17.2055   2
  -8  -5   2 336.665 11.5341   2
   8  -5  -2 345.441 11.6101   2
  -8  -5   2 343.152 11.5877   2
   8  -5  -2 339.545 11.6423   2
  -8   5   2 333.763 11.6410   2
   8   5  -2 342.444 11.4774   2
  -8   5   2 339.204 11.6291   2
   8   5  -2 336.341 11.5309   2
  -7  -5   2 35.6727 2.12457   2
   7  -5  -2 39.8458 2.30310   2
  -7  -5   2 34.9745 2.04458   2
   7  -5  -2 38.6368 2.30344   2
  -7   5   2 35.1264 2.20533   2
  -7   5   2 38.7822 2.38431   2
   7   5  -2 34.6483 1.84956   2
   7   5  -2 39.7755 2.08880   2
   6  -5  -2 3489.30 128.400   1
   6  -5  -2 3688.48 129.446   1
  -6  -5   2 3745.62 127.922   1
   6   5  -2 3712.65 127.964   1
   5  -5  -2 326.252 10.6902   2
  -5  -5   2 309.786 10.6529   2
  -5  -5   2 313.692 10.6705   2
   5  -5  -2 314.664 10.7425   2
   5   5  -2 314.730 10.5935   2
  -5   5   2 309.101 10.7333   2
  -5   5   2 307.217 10.7181   2
   4  -5  -2 213.264 7.54940   2
   4  -5  -2 222.035 7.51615   2
  -4  -5   2 214.656 7.47839   2
  -4  -5   2 217.805 7.49780   2
  -4   5   2 211.877 7.55079   2
  -4   5   2 216.089 7.55752   2
   4   5  -2 219.973 7.41397   2
  -3  -5   2 347.997 11.8636   2
   3  -5  -2 346.267 11.8956   2
   3  -5  -2 363.120 11.8858   2
  -3  -5   2 348.129 11.8465   2
  -3   5   2 350.111 11.9119   2
  -3   5   2 351.787 11.8984   2
   3   5  -2 349.549 11.8017   2
  -2  -5   2 1397.81 46.3514   2
   2  -5  -2 1415.44 46.3733   2
   2  -5  -2 1386.09 46.3764   2
  -2   5   2 1400.17 46.3871   2
  -2   5   2 1392.30 46.3815   2
   2   5  -2 1409.21 46.3263   2
  -1  -5   2 4961.45 169.228   1
   1  -5  -2 4997.24 169.900   1
  -1   5   2 4971.71 169.945   1
   1   5  -2 4834.83 168.959   1
   0  -5  -2 322.420 10.9967   2
   0  -5   2 318.624 10.9778   2
   0  -5   2 321.953 10.9849   2
   0  -5  -2 331.194 11.0098   2
   0   5  -2 329.729 10.9749   2
   0   5   2 323.454 11.0070   2
   0   5  -2 323.923 10.9591   2
   0   5   2 324.412 11.0077   2
  -1  -5  -2 47.6491 2.22806   2
   1  -5   2 50.0389 2.18951   2
  -1  -5  -2 45.9719 2.21386   2
   1  -5   2 45.2598 2.22454   2
   1   5   2 47.7467 2.17797   2
  -1   5  -2 43.0977 2.13622   2
   1   5   2 46.6324 2.25071   2
  -1   5  -2 49.4228 2.21620   2
   2  -5   2 160.732 5.65667   2
   2  -5   2 152.106 5.65486   2
  -2  -5  -2 156.258 5.65398   2
  -2  -5  -2 163.130 5.68657   2
  -2   5  -2 157.038 5.62848   2
   2   5   2 164.396 5.65573   2
  -2   5  -2 161.492 5.66835   2
   2   5   2 164.513 5.68646   2
   3  -5   2 1309.01 42.7499   2
   3  -5   2 1267.85 42.7569   2
  -3  -5  -2 1294.07 42.7703   2
  -3  -5  -2 1287.71 42.7410   2
  -3   5  -2 1284.18 42.7454   2
   3   5   2 1277.50 42.7358   2
  -3   5  -2 1294.15 42.7573   2
   3   5   2 1305.42 42.7616   2
  -4  -5  -2 73.7934 3.02418   2
   4  -5   2 72.1548 2.96970   2
  -4  -5  -2 70.8141 2.93452   2
   4  -5   2 69.4981 2.99126   2
   4   5   2 70.8670 2.87960   2
  -4   5  -2 69.0963 2.98764   2
   4   5   2 71.7410 3.01990   2
  -4   5  -2 70.3083 3.00396   2
  -5  -5  -2 2238.76 83.1319   1
   5  -5   2 2374.26 83.6961   1
   5  -5   2 2241.49 84.0958   1
   5   5   2 2306.56 83.9041   1
   6  -5   2 291.305 10.2243   2
   6  -5   2 295.374 10.2339   2
  -6  -5  -2 302.852 10.2040   2
  -6  -5  -2 296.577 10.2307   2
  -6   5  -2 303.569 10.2365   2
   6   5   2 299.746 10.1583   2
  -6   5  -2 295.950 10.2283   2
   6   5   2 295.740 10.2067   2
   7  -5   2 954.403 31.7541   2
  -7  -5  -2 947.030 31.7112   2
   7  -5   2 959.282 31.7742   2
  -7  -5  -2 961.693 31.7695   2
  -7   5  -2 960.727 31.7584   2
   7   5   2 947.930 31.6987   2
   7   5   2 949.892 31.7332   2
  -7   5  -2 946.540 31.7482   2
   8  -5   2 163.989 5.83175   2
   8  -5   2 152.969 5.82473   2
  -8  -5  -2 163.872 5.83666   2
  -8  -5  -2 154.655 5.71478   2
   8   5   2 155.894 5.68563   2
  -8   5  -2 160.753 5.83524   2
  -8   5  -2 157.633 5.80516   2
   8   5   2 165.310 5.77797   2
  -9  -5  -2 21.4121 1.98340   2
   9  -5   2 25.4920 2.20233   2
  -9  -5  -2 21.8846 1.92071   2
   9  -5   2 25.1730 2.03544   2
   9   5   2 24.0075 1.93219   2
  -9   5  -2 24.1177 2.06464   2
   9   5   2 25.4596 1.75757   2
  -9   5  -2 26.1474 2.12874   2
 -10  -5  -2 22.5502 2.11722   2
  10  -5   2 28.6708 2.20272   2
  10  -5   2 27.3136 2.31118   2
 -10  -5  -2 23.2575 2.14507   2
  10   5   2 26.3814 1.87107   2
 -10   5  -2 28.1852 2.19508   2
  10   5   2 25.8209 2.07093   2
 -10   5  -2 28.2943 2.30786   2
  11  -5   2 277.816 9.93103   2
  11  -5   2 286.595 9.91116   2
 -11  -5  -2 294.594 9.94946   2
 -11  -5  -2 281.557 9.83088   2
 -11   5  -2 286.994 9.93099   2
 -11   5  -2 271.329 9.89845   2
  11   5   2 276.928 9.76194   2
  11   5   2 286.553 9.85772   2
  12  -5   2 79.1572 3.80456   2
  12  -5   2 90.0730 3.82961   2
 -12  -5  -2 79.9599 3.80710   2
 -12  -5  -2 80.5100 3.60409   2
 -12   5  -2 81.6938 3.79457   2
  12   5   2 82.6461 3.48568   2
  13  -5   2 204.863 7.62686   2
  13  -5   2 199.851 7.63326   2
 -13  -5  -2 206.628 7.54187   2
 -13  -5  -2 213.459 7.72578   2
 -13   5  -2 220.776 7.70034   2
 -13   5  -2 200.522 7.63516   2
  13   5   2 207.438 7.43031   2
  14  -5   2 21.6431 2.63467   2
 -14  -5  -2 22.8847 2.72128   2
 -14  -5  -2 15.7279 1.57785   2
  14  -5   2 23.1770 2.68725   2
 -14   5  -2 23.2644 2.83482   2
 -14   5  -2 21.2088 1.79285   2
  14   5   2 19.6118 2.10731   2
 -15  -5  -2 142.001 5.60741   2
 -15  -5  -2 125.995 5.36745   2
  15  -5   2 131.473 5.46297   2
  15  -5   2 133.180 5.36446   2
 -15   5  -2 128.308 5.45095   2
  15   5   2 131.659 5.11990   2
 -15   5  -2 129.827 5.59137   2
  16  -5   2 7.93742 1.41031   2
  16  -5   2 7.28266 1.46259   2
 -16  -5  -2 5.25667 1.41709   2
 -16  -5  -2 7.12891 1.66685   2
 -16   5  -2 6.79875 1.66682   2
  16   5   2 7.26812 1.19307   2
 -16   5  -2 6.56921 1.52100   2
  17  -5   2 4.94653 1.34600   2
  17  -5   2 3.31395 1.44587   2
 -17  -5  -2 6.09790 1.59233   2
 -17  -5  -2 3.76902 1.39620   2
 -17   5  -2 5.33344 1.68845   2
  17   5   2 1.88187 1.24813   2
 -17   5  -2 5.07164 1.45139   2
 -18  -5  -2 37.2537 3.25590   2
  18  -5   2 33.1808 2.82588   2
 -18  -5  -2 28.0996 2.98576   2
 -18   5  -2 36.0436 3.35651   2
 -18   5  -2 33.0183 3.02475   2
  18   5   2 38.5529 2.72855   2
 -19  -5  -2 5.28746 1.55758   2
  19  -5   2 7.56885 1.40298   2
 -19  -5  -2 5.40899 1.69707   2
  19   5   2 7.73336 1.36914   2
 -19   5  -2 4.90216 1.72347   2
 -19   5  -2 5.47731 1.52219   2
 -20  -5  -2 1.83833 1.66665   2
 -20  -5  -2 2.41083 1.59435   2
  20  -5   2 1.52087 1.21231   2
 -20   5  -2 1.53864 1.74927   2
  20   5   2 2.51641 1.29221   2
 -20   5  -2 0.85729 1.41689   2
 -21  -5  -2 40.4295 3.72207   2
  21  -5   2 41.8731 2.93529   2
 -21  -5  -2 30.7817 3.48741   2
  21   5   2 35.7114 2.87917   2
 -21   5  -2 37.7238 3.82729   2
 -21   5  -2 34.9599 3.31368   2
 -22  -5  -2 12.5440 1.92636   2
 -22  -5  -2 17.3218 2.22616   2
 -22   5  -2 11.3522 1.85479   2
  22   5   2 14.3147 1.69654   2
 -22   5  -2 13.8756 2.14658   2
 -23  -5  -2 2.97648 1.91115   2
 -23  -5  -2 0.48655 1.90361   2
  23   5   2 2.39839 1.41289   2
 -23   5  -2 0.24936 1.55385   2
 -23   5  -2 3.54048 1.98092   2
 -24  -5  -2 11.0919 2.21996   2
 -24   5  -2 9.09474 2.16075   2
 -25  -5  -2 4.75162 2.07893   2
 -25   5  -2 5.09899 2.30995   2
 -25  -6   2 11.9766 2.23714   2
 -25   6   2 16.1032 2.52071   2
 -24  -6   2 1.24638 1.91334   2
 -24   6   2 -1.1565 1.94695   2
 -23  -6   2 55.6778 4.17562   2
  23  -6  -2 54.9395 3.38904   2
 -23   6   2 60.0394 4.54302   2
 -22  -6   2 0.63431 1.72064   2
  22  -6  -2 0.00364 1.16223   2
 -22  -6   2 -2.9904 1.55962   2
 -22   6   2 -1.0920 1.50298   2
  22   6  -2 -1.8881 1.17462   2
 -22   6   2 -2.1990 1.91030   2
 -21  -6   2 -1.1249 1.51680   2
  21  -6  -2 0.33076 1.14842   2
 -21  -6   2 0.70515 1.68221   2
 -21   6   2 1.28539 1.53384   2
  21   6  -2 -0.0648 1.17902   2
 -21   6   2 1.40264 1.87881   2
 -20  -6   2 -0.4057 1.56470   2
 -20  -6   2 0.15374 1.45530   2
  20  -6  -2 0.40478 1.14673   2
 -20   6   2 -1.3026 1.69119   2
  20   6  -2 0.50293 1.19744   2
 -20   6   2 -0.1561 1.39879   2
 -19  -6   2 200.743 7.63140   2
 -19  -6   2 184.903 7.45456   2
  19  -6  -2 187.435 7.30024   2
 -19   6   2 189.099 7.55099   2
 -19   6   2 211.554 7.78986   2
  19   6  -2 186.631 7.15467   2
 -18  -6   2 4.46030 1.52598   2
 -18  -6   2 2.15902 1.37542   2
  18   6  -2 3.54249 1.19842   2
 -18   6   2 2.72880 1.38744   2
 -18   6   2 4.93055 1.68991   2
 -17  -6   2 63.3881 3.69155   2
 -17  -6   2 61.6859 3.47045   2
  17   6  -2 61.3727 3.19376   2
 -17   6   2 62.8475 3.56251   2
 -17   6   2 64.5327 3.85238   2
 -16  -6   2 38.8296 3.07785   2
 -16  -6   2 39.6470 2.88252   2
  16  -6  -2 39.0542 3.32314   2
 -16   6   2 38.6089 3.04485   2
  16   6  -2 41.6831 2.64234   2
 -16   6   2 46.3685 3.34818   2
 -15  -6   2 -0.8108 1.24943   2
 -15  -6   2 -0.2868 1.10413   2
  15  -6  -2 0.36806 1.21771   2
  15  -6  -2 -0.0080 1.16405   2
 -15   6   2 -0.6023 1.44950   2
  15   6  -2 0.67510 1.10355   2
  15   6  -2 0.97657 0.87358   2
 -15   6   2 0.99356 1.28339   2
 -14  -6   2 35.0085 2.55903   2
 -14  -6   2 30.5936 2.75491   2
  14  -6  -2 31.6545 2.74776   2
  14  -6  -2 31.2376 2.78461   2
 -14   6   2 32.6843 3.06415   2
  14   6  -2 29.7143 2.44175   2
  14   6  -2 32.7191 2.12850   2
 -14   6   2 34.2477 2.82281   2
 -13  -6   2 1.62718 1.24117   2
  13  -6  -2 1.86642 1.24083   2
 -13  -6   2 1.71501 1.19966   2
  13  -6  -2 2.64491 1.26273   2
 -13   6   2 2.61335 1.39732   2
  13   6  -2 4.70589 0.90014   2
 -13   6   2 5.29996 1.37597   2
  13   6  -2 2.11528 1.09916   2
  12  -6  -2 79.4655 3.88084   2
 -12  -6   2 84.4422 3.82697   2
 -12  -6   2 71.7785 3.74856   2
  12  -6  -2 88.3544 3.89024   2
 -12   6   2 82.7502 3.88469   2
  12   6  -2 83.6312 3.61305   2
 -12   6   2 87.8399 4.01005   2
  12   6  -2 85.9292 3.41059   2
 -11  -6   2 99.9061 4.13492   2
  11  -6  -2 98.2394 4.26643   2
  11  -6  -2 100.386 4.34426   2
 -11  -6   2 102.047 4.24233   2
 -11   6   2 98.7067 4.30032   2
  11   6  -2 99.1235 4.09905   2
 -11   6   2 105.409 4.40708   2
  11   6  -2 105.286 3.90682   2
 -10  -6   2 497.885 16.5994   2
  10  -6  -2 501.790 16.6420   2
  10  -6  -2 486.453 16.5722   2
 -10  -6   2 491.547 16.5157   2
  10   6  -2 494.838 16.5013   2
 -10   6   2 487.856 16.6202   2
  10   6  -2 491.497 16.4271   2
 -10   6   2 455.620 16.6019   2
   9  -6  -2 220.307 7.67836   2
  -9  -6   2 206.492 7.50838   2
   9  -6  -2 213.596 7.61455   2
  -9  -6   2 213.882 7.60168   2
   9   6  -2 210.504 7.50899   2
   9   6  -2 212.908 7.40734   2
  -9   6   2 212.107 7.66315   2
  -9   6   2 214.948 7.64710   2
  -8  -6   2 490.852 16.4907   2
  -8  -6   2 530.366 16.5679   2
   8  -6  -2 489.861 16.5862   2
   8  -6  -2 470.743 16.5207   2
  -8   6   2 490.358 16.5967   2
  -8   6   2 468.816 16.5683   2
   8   6  -2 488.379 16.4149   2
   8   6  -2 484.553 16.4773   2
  -7  -6   2 1305.14 43.6209   2
   7  -6  -2 1328.21 43.6997   2
  -7  -6   2 1335.04 43.6627   2
  -7   6   2 1301.05 43.6880   2
   7   6  -2 1320.25 43.6124   2
  -7   6   2 1308.59 43.6900   2
   7   6  -2 1305.27 43.5679   2
  -6  -6   2 269.123 9.35988   2
  -6  -6   2 275.633 9.40228   2
   6  -6  -2 274.471 9.47444   2
   6  -6  -2 272.009 9.38490   2
  -6   6   2 267.008 9.44680   2
   6   6  -2 272.691 9.28446   2
  -6   6   2 275.846 9.47963   2
   5  -6  -2 21.4517 1.96169   2
  -5  -6   2 19.1224 1.77210   2
  -5  -6   2 17.0603 1.84198   2
   5  -6  -2 19.1610 1.85555   2
  -5   6   2 18.9587 2.02740   2
   5   6  -2 24.1309 1.54163   2
  -5   6   2 18.7369 1.91720   2
  -4  -6   2 499.357 17.3123   2
   4  -6  -2 508.956 17.3738   2
   4  -6  -2 532.948 17.3475   2
  -4  -6   2 516.280 17.3489   2
  -4   6   2 511.785 17.3874   2
   4   6  -2 527.774 17.2696   2
  -4   6   2 512.900 17.3823   2
  -3  -6   2 1162.48 39.4291   2
   3  -6  -2 1186.17 39.4582   2
   3  -6  -2 1188.02 39.4793   2
  -3  -6   2 1197.39 39.4608   2
  -3   6   2 1184.57 39.4789   2
   3   6  -2 1211.73 39.4030   2
  -2  -6   2 332.748 11.3077   2
   2  -6  -2 336.357 11.3413   2
   2  -6  -2 327.427 11.3445   2
  -2  -6   2 325.099 11.3371   2
   2   6  -2 334.669 11.2669   2
  -2   6   2 332.143 11.3805   2
  -2   6   2 335.619 11.3662   2
  -1  -6   2 601.773 19.8611   2
   1  -6  -2 595.889 19.8796   2
   1  -6  -2 596.589 19.8633   2
  -1  -6   2 588.035 19.8343   2
   1   6  -2 597.412 19.8209   2
  -1   6   2 575.547 19.8637   2
  -1   6   2 597.150 19.8859   2
   1   6  -2 586.718 19.8147   2
   0  -6   2 495.229 16.8532   2
   0  -6   2 506.828 16.8616   2
   0  -6  -2 485.491 16.8550   2
   0  -6  -2 509.829 16.8781   2
   0   6   2 504.595 16.8704   2
   0   6   2 499.461 16.8734   2
   0   6  -2 507.208 16.8388   2
   0   6  -2 500.559 16.8350   2
   1  -6   2 662.505 22.4402   2
   1  -6   2 675.639 22.4434   2
  -1  -6  -2 664.646 22.4336   2
  -1  -6  -2 687.375 22.4731   2
   1   6   2 658.522 22.4309   2
  -1   6  -2 672.486 22.4339   2
   1   6   2 677.730 22.4555   2
  -1   6  -2 670.622 22.4199   2
   2  -6   2 136.652 5.09132   2
  -2  -6  -2 130.681 5.02774   2
   2  -6   2 141.874 5.05175   2
  -2  -6  -2 142.553 5.11731   2
  -2   6  -2 136.273 5.03333   2
   2   6   2 130.717 5.06236   2
   2   6   2 136.899 5.01865   2
  -2   6  -2 136.757 5.07751   2
  -3  -6  -2 251.617 8.80539   2
   3  -6   2 252.549 8.86392   2
   3  -6   2 249.840 8.83567   2
  -3  -6  -2 259.431 8.87665   2
   3   6   2 256.241 8.84641   2
  -3   6  -2 256.491 8.85105   2
  -3   6  -2 253.791 8.81973   2
   3   6   2 256.920 8.80896   2
  -4  -6  -2 1326.80 44.0083   2
   4  -6   2 1299.56 44.0382   2
  -4  -6  -2 1336.97 44.0516   2
   4  -6   2 1337.41 44.0227   2
   4   6   2 1345.33 44.0008   2
   4   6   2 1338.40 44.0288   2
  -4   6  -2 1323.70 44.0334   2
  -4   6  -2 1305.33 44.0139   2
   5  -6   2 607.027 20.6964   2
  -5  -6  -2 613.729 20.6505   2
  -5  -6  -2 615.350 20.6947   2
   5  -6   2 610.028 20.6585   2
   5   6   2 630.190 20.6372   2
  -5   6  -2 619.364 20.6939   2
   5   6   2 622.778 20.6776   2
  -5   6  -2 612.343 20.6717   2
   6  -6   2 29.2160 1.98586   2
  -6  -6  -2 23.9758 2.04860   2
  -6  -6  -2 26.6260 1.90088   2
   6  -6   2 24.1705 2.03386   2
   6   6   2 26.9224 2.03670   2
  -6   6  -2 24.6431 2.05883   2
  -6   6  -2 24.7946 2.01222   2
   6   6   2 25.2809 1.79432   2
  -7  -6  -2 29.7506 2.11346   2
   7  -6   2 26.5065 2.26958   2
   7  -6   2 27.6716 2.12840   2
  -7  -6  -2 33.3125 2.03710   2
  -7   6  -2 26.4843 2.19061   2
   7   6   2 29.8430 1.87623   2
  -7   6  -2 28.4388 2.17066   2
   7   6   2 26.7919 2.06106   2
   8  -6   2 278.415 9.62084   2
  -8  -6  -2 271.089 9.51486   2
   8  -6   2 277.431 9.58280   2
  -8  -6  -2 277.485 9.59898   2
   8   6   2 273.180 9.55039   2
   8   6   2 275.776 9.47825   2
  -8   6  -2 274.983 9.58140   2
  -8   6  -2 271.230 9.59789   2
   9  -6   2 361.582 12.5531   2
  -9  -6  -2 364.590 12.4537   2
   9  -6   2 360.672 12.5313   2
   9   6   2 360.850 12.4118   2
   9   6   2 374.842 12.5025   2
  -9   6  -2 356.900 12.5399   2
  -9   6  -2 371.265 12.5497   2
 -10  -6  -2 174.778 6.61575   2
 -10  -6  -2 177.562 6.50876   2
  10  -6   2 167.914 6.60160   2
  10  -6   2 189.653 6.65122   2
 -10   6  -2 177.530 6.60633   2
  10   6   2 176.508 6.41586   2
  10   6   2 173.784 6.51718   2
 -10   6  -2 183.801 6.63978   2
  11  -6   2 488.198 16.6668   2
  11  -6   2 509.507 16.6480   2
 -11  -6  -2 491.180 16.6893   2
 -11  -6  -2 480.424 16.5982   2
  11   6   2 482.703 16.5166   2
 -11   6  -2 476.418 16.6594   2
  11   6   2 488.996 16.5950   2
 -11   6  -2 485.122 16.6600   2
  12  -6   2 93.6208 4.28263   2
 -12  -6  -2 90.2763 4.09676   2
 -12  -6  -2 93.3865 4.22108   2
  12  -6   2 92.4587 4.20536   2
  12   6   2 93.1401 3.84222   2
 -12   6  -2 98.9209 4.25860   2
 -12   6  -2 88.8364 4.13652   2
  13  -6   2 4.18596 1.30871   2
 -13  -6  -2 4.89320 1.43455   2
 -13  -6  -2 3.84272 1.18112   2
  13  -6   2 3.82754 1.30747   2
  13   6   2 5.50798 1.08737   2
 -13   6  -2 5.02412 1.41518   2
 -13   6  -2 6.37507 1.39159   2
  14  -6   2 18.8262 1.69025   2
 -14  -6  -2 16.0535 1.51702   2
  14  -6   2 15.8875 1.58150   2
 -14  -6  -2 18.8916 1.77738   2
 -14   6  -2 16.0663 1.72358   2
 -14   6  -2 17.5041 1.60632   2
  14   6   2 18.4200 2.07790   2
 -15  -6  -2 25.1696 2.87669   2
 -15  -6  -2 23.5888 2.62661   2
  15  -6   2 18.6616 1.70106   2
  15  -6   2 22.3837 1.82198   2
  15   6   2 24.7596 2.15505   2
 -15   6  -2 22.9583 2.78665   2
 -15   6  -2 22.8930 1.99428   2
 -16  -6  -2 0.22081 1.48770   2
 -16  -6  -2 -0.4724 1.30820   2
  16  -6   2 0.34826 1.30480   2
  16  -6   2 1.41583 1.30576   2
  16   6   2 0.73982 1.30360   2
 -16   6  -2 1.58161 1.51391   2
 -16   6  -2 1.65179 1.36913   2
 -17  -6  -2 60.1543 3.61931   2
 -17  -6  -2 66.4641 3.89796   2
  17  -6   2 64.6146 3.64922   2
 -17   6  -2 63.1483 3.81803   2
 -17   6  -2 77.1151 4.00284   2
  17   6   2 68.8665 3.50712   2
 -18  -6  -2 10.7079 1.64608   2
 -18  -6  -2 10.8792 1.70048   2
  18  -6   2 10.4937 1.44173   2
  18   6   2 8.39345 1.40464   2
 -18   6  -2 9.46466 1.71605   2
 -18   6  -2 9.40044 1.48741   2
 -19  -6  -2 20.0560 1.94247   2
 -19  -6  -2 19.2259 2.03384   2
  19  -6   2 18.7582 1.73878   2
 -19   6  -2 22.1306 2.15223   2
  19   6   2 18.9079 1.74029   2
 -19   6  -2 16.3166 1.86342   2
  20  -6   2 -1.1844 1.27054   2
 -20  -6  -2 -0.9660 1.61778   2
 -20  -6  -2 -1.1180 1.57710   2
  20   6   2 -0.4367 1.22587   2
 -20   6  -2 0.35237 1.81718   2
 -20   6  -2 -0.8922 1.40347   2
  21  -6   2 2.15426 1.29471   2
 -21  -6  -2 2.12213 1.79199   2
 -21  -6  -2 1.77034 1.67987   2
 -21   6  -2 2.19299 1.96819   2
  21   6   2 1.80302 1.33943   2
 -21   6  -2 1.02380 1.53569   2
 -22  -6  -2 44.9249 3.86898   2
 -22  -6  -2 51.4971 4.12240   2
 -22   6  -2 45.7758 3.71186   2
 -22   6  -2 47.9245 4.20371   2
  22   6   2 46.1655 3.27395   2
 -23  -6  -2 25.9147 2.61671   2
  23   6   2 27.5942 3.10336   2
 -23   6  -2 35.5386 3.99666   2
 -24  -6  -2 -0.0245 1.94437   2
 -24   6  -2 1.96693 2.10025   2
 -25  -6  -2 3.25019 2.13126   2
 -25   6  -2 3.32437 2.28027   2
 -24  -7   2 1.39284 1.94579   2
 -24   7   2 0.72848 2.19719   2
 -23  -7   2 -0.4448 1.79297   2
 -23   7   2 0.62199 2.09558   2
 -22  -7   2 2.18556 1.77785   2
 -22  -7   2 1.52159 1.66614   2
  22  -7  -2 -0.2256 1.21243   2
 -22   7   2 0.31517 2.02747   2
 -22   7   2 -1.2672 1.53321   2
  22   7  -2 -0.2964 1.20428   2
 -21  -7   2 4.82948 1.84781   2
  21  -7  -2 5.06668 1.33971   2
 -21  -7   2 5.13201 1.70216   2
 -21   7   2 8.23702 2.08549   2
  21   7  -2 7.55223 1.35147   2
 -21   7   2 7.00925 1.74992   2
 -20  -7   2 0.66800 1.49587   2
 -20  -7   2 -1.0375 1.59815   2
  20  -7  -2 1.07794 1.22425   2
  20   7  -2 1.56215 1.20307   2
 -20   7   2 -0.0344 1.81407   2
 -20   7   2 0.91498 1.53672   2
 -19  -7   2 -0.4031 1.58893   2
 -19  -7   2 -1.2846 1.44201   2
  19   7  -2 2.82105 1.23914   2
 -19   7   2 1.96743 1.50402   2
 -19   7   2 -0.2116 1.72079   2
 -18  -7   2 17.9137 1.96227   2
 -18  -7   2 14.1438 1.73755   2
  18   7  -2 20.3019 2.35375   2
 -18   7   2 17.5477 1.98078   2
 -18   7   2 17.3986 1.88187   2
 -17  -7   2 14.5087 1.62083   2
 -17  -7   2 14.9511 1.76494   2
  17   7  -2 18.9901 2.31954   2
 -17   7   2 14.5706 1.84002   2
 -17   7   2 15.7143 1.81291   2
  16  -7  -2 155.347 6.14172   2
 -16  -7   2 153.731 6.31039   2
 -16  -7   2 154.608 6.07998   2
 -16   7   2 166.844 6.43967   2
  16   7  -2 151.308 5.95817   2
 -16   7   2 156.333 6.30330   2
  15  -7  -2 26.4777 2.77902   2
 -15  -7   2 23.1796 2.81129   2
  15  -7  -2 28.6804 2.76178   2
 -15  -7   2 26.8218 2.57512   2
 -15   7   2 27.7205 3.09754   2
 -15   7   2 24.0562 2.82628   2
  15   7  -2 30.6072 2.45408   2
 -14  -7   2 213.361 7.75329   2
  14  -7  -2 202.227 7.68951   2
  14  -7  -2 203.675 7.61431   2
 -14  -7   2 200.691 7.56490   2
 -14   7   2 198.399 7.73464   2
  14   7  -2 210.998 7.47465   2
  14   7  -2 201.000 7.28025   2
 -14   7   2 211.491 7.78620   2
 -13  -7   2 96.5236 4.30710   2
  13  -7  -2 104.276 4.47544   2
 -13  -7   2 95.2304 4.39182   2
  13  -7  -2 96.7985 4.43464   2
 -13   7   2 99.5699 4.60149   2
  13   7  -2 100.889 4.17629   2
 -13   7   2 95.7319 4.47021   2
  13   7  -2 95.5174 3.89549   2
  12  -7  -2 3.15859 1.28252   2
  12  -7  -2 3.06412 1.26288   2
 -12  -7   2 4.35051 1.34805   2
 -12  -7   2 1.59101 1.19333   2
  12   7  -2 5.04245 0.92786   2
  12   7  -2 3.85158 1.18061   2
 -12   7   2 1.20269 1.44575   2
 -12   7   2 5.38968 1.33672   2
  11  -7  -2 74.6688 3.92819   2
  11  -7  -2 83.3861 3.94556   2
 -11  -7   2 80.7853 3.65427   2
 -11  -7   2 90.2952 3.89889   2
  11   7  -2 84.6971 3.65895   2
 -11   7   2 83.1519 3.99659   2
 -11   7   2 84.3744 3.94212   2
  11   7  -2 80.3638 3.37936   2
 -10  -7   2 12.6815 1.29228   2
  10  -7  -2 15.9681 1.50226   2
 -10  -7   2 19.5422 2.33180   2
  10  -7  -2 15.5300 1.44212   2
 -10   7   2 10.2461 1.48440   2
 -10   7   2 15.1787 1.50281   2
  10   7  -2 13.8970 1.29486   2
  10   7  -2 17.4272 1.72205   2
  -9  -7   2 15.3031 1.45025   2
  -9  -7   2 13.2431 1.34474   2
   9  -7  -2 14.4156 1.42788   2
  -9   7   2 14.4375 1.48048   2
   9   7  -2 16.7331 1.70352   2
   8  -7  -2 2315.45 76.5832   2
  -8  -7   2 2320.02 76.5044   2
   8  -7  -2 2284.54 76.5178   2
   8   7  -2 2310.83 76.4349   2
  -8   7   2 2314.77 76.5817   2
   8   7  -2 2308.87 76.4895   2
  -8   7   2 2326.30 76.5879   2
   7  -7  -2 19.0993 2.14855   2
  -7  -7   2 20.0007 1.90067   2
   7  -7  -2 17.0445 1.93870   2
  -7  -7   2 16.7243 1.99998   2
   7   7  -2 14.6382 1.85133   2
   7   7  -2 20.9108 1.63692   2
  -7   7   2 18.7686 2.08692   2
   6  -7  -2 0.97263 0.92281   2
  -6  -7   2 0.24097 0.96183   2
  -6  -7   2 -0.0777 0.85314   2
   6  -7  -2 0.59107 0.93710   2
   6   7  -2 0.80649 0.75116   2
  -6   7   2 0.07080 0.97839   2
  -6   7   2 -0.5532 0.99304   2
   5  -7  -2 519.880 17.7405   2
  -5  -7   2 524.192 17.7186   2
   5  -7  -2 529.315 17.7006   2
  -5  -7   2 527.524 17.6749   2
  -5   7   2 513.273 17.7407   2
   5   7  -2 530.834 17.6114   2
  -5   7   2 529.654 17.7539   2
   4  -7  -2 210.963 7.33087   2
  -4  -7   2 208.687 7.35510   2
   4  -7  -2 204.825 7.37046   2
  -4  -7   2 206.007 7.30432   2
  -4   7   2 202.764 7.36894   2
   4   7  -2 210.958 7.21731   2
  -4   7   2 204.240 7.40151   2
   3  -7  -2 222.494 7.86779   2
  -3  -7   2 224.183 7.82524   2
  -3  -7   2 223.642 7.87781   2
   3  -7  -2 226.832 7.89352   2
  -3   7   2 213.041 7.87582   2
   3   7  -2 227.069 7.75408   2
  -3   7   2 222.445 7.91398   2
   2  -7  -2 396.753 13.4925   2
  -2  -7   2 403.000 13.4917   2
   2  -7  -2 396.250 13.4892   2
  -2  -7   2 387.062 13.4510   2
  -2   7   2 400.112 13.5240   2
   2   7  -2 393.123 13.4101   2
  -2   7   2 393.673 13.5122   2
   2   7  -2 397.895 13.4236   2
  -1  -7   2 3590.75 127.157   1
   1  -7  -2 3633.69 127.843   1
   1   7  -2 3612.41 126.846   1
  -1   7   2 3457.77 127.331   1
   0  -7   2 458.191 15.6452   2
   0  -7  -2 461.797 15.6456   2
   0  -7   2 466.541 15.6321   2
   0  -7  -2 463.877 15.6711   2
   0   7  -2 459.835 15.6062   2
   0   7   2 456.793 15.6636   2
   0   7   2 462.890 15.6506   2
   0   7  -2 467.035 15.6154   2
  -1  -7  -2 418.002 14.2845   2
  -1  -7  -2 417.870 14.3308   2
   1  -7   2 419.167 14.2950   2
   1  -7   2 417.093 14.2957   2
  -1   7  -2 430.085 14.2924   2
   1   7   2 427.587 14.2864   2
   1   7   2 419.786 14.3160   2
  -1   7  -2 417.995 14.2565   2
  -2  -7  -2 1148.93 38.5793   2
   2  -7   2 1161.86 38.5939   2
   2  -7   2 1159.78 38.6046   2
  -2  -7  -2 1172.47 38.6169   2
  -2   7  -2 1154.38 38.5736   2
  -2   7  -2 1161.10 38.5926   2
   2   7   2 1154.50 38.5750   2
   2   7   2 1171.10 38.6060   2
   3  -7   2 50.7413 2.59937   2
  -3  -7  -2 46.3913 2.62455   2
  -3  -7  -2 43.4209 2.49565   2
   3   7   2 44.2526 2.47026   2
   3   7   2 55.6728 2.64182   2
  -3   7  -2 52.6279 2.58948   2
  -3   7  -2 42.2932 2.55608   2
   4  -7   2 750.619 25.6591   2
  -4  -7  -2 768.314 25.6777   2
   4  -7   2 784.487 25.6501   2
  -4  -7  -2 758.588 25.6212   2
   4   7   2 766.553 25.6542   2
  -4   7  -2 779.756 25.6624   2
  -4   7  -2 756.386 25.6353   2
[truncated: 13,136,963 more chars]
